# Supplementary material for: Interventions to improve access to opioid agonist therapy in acute hospitals: A scoping review
Source: PLOS Ment Health. 2025 May 30;2(5):e0000322. doi: 10.1371/journal.pmen.0000322 (PMC12798493; doi:10.1371/journal.pmen.0000322)
Supplement: S1 Data — (CSV) [file pmen.0000322.s002.csv]

study_id	extracted_data	checked_data	first_author	title	duplicate_intervention	study_year	doi	source	include	exclusion _reason	mmat_s1_clear_research_questions	mmat_s2_appropriate_methods	mmat_pass_screening	mmat_study_type	mmat_q1	mmat_q2	mmat_q3	mmat_q4	mmat_q5	mmat_all_yes	mmat_comments	country	region	region2	setting	ost_medication_type	years_implemented	first_year	first_year_group	elements	type	intervention_description	population / participants	subgroup	sample	age	comparison_group	outcome_measures	study_design	Brief description of study findings	conclude_effective
1	DL	NT	Ahmed	A scalable, automated warm handoff from the emergency department to community sites offering continued medication for opioid use disorder: Lessons learned from the EMBED trial stakeholders.		2019	10.1016/j.jsat.2019.05.006	database 1	no	no relevant outcome
3	DL	NT	Sokol	Linking MATTERS: Barriers and Facilitators to Implementing Emergency Department-Initiated Buprenorphine-Naloxone in Patients with Opioid Use Disorder and Linkage to Long-Term Care.		2021	10.1080/10826084.2021.1906280	database 1	no	no relevant outcome
4	DL	MW	Winetsky	Expanding Treatment Opportunities for Hospitalized Patients with Opioid Use Disorders.		2018	10.12788/jhm.2861	database 1	no	wrong study design
5	MB	MW	Tang	Case Series: Limited Opioid Withdrawal With Use of Transdermal Buprenorphine to Bridge to Sublingual Buprenorphine in Hospitalized Patients.		2020	10.1111/ajad.12964	database 1	no	no relevant intervention
7	MB	VH	Samuels	Emergency Department and Hospital Care forOpioid Use Disorder: Implementation ofStatewide Standards in Rhode Island, 2017-2018		2019	10.2105/AJPH.2018.304847	database 1	no	no relevant intervention
8	TDB	NT	Wakeman	A hospital-wide initiative to redesign substance use disorder care: Impact on pharmacotherapy initiation.	yes - study 33	2021	10.1080/08897077.2020.1846664	database 1	yes	include	yes	yes	yes	quantitative descriptive	yes	yes	yes	yes	yes	yes	Case series method	United States	Massachusetts	Northeast states	medical wards	Buprenorphine	2014-2019	2014	2010-2014	Measures to improve continuity of pre-existing OAT (e.g. medicine reconciliation);Measures to improve continuity after initiation of OAT in hospital (e.g. bridge prescriptions, partnerships with community OAT providers);Training and education in relation to OAT;Multidisciplinary patient review;Providing advice about OAT to primary medical teams	addiction_consult	Description and quantitative evaluation of specialized hospital inpatient addiction consultation service, including rates of buprenorphine OAT continuation and initiation. Also tracked ongoing engagement in buprenorphine OAT after hospital discharge.	Hospital inpatients with substance use disorders		7,036 total. 4,959 hospital inpatients. 1,528 hospital inpatients with reported opioid use	Among all hospital inpatients seen by specialized addiction consultation team (not specific to opioid use) Median 49, IQR 37-59. Bridge clinic Median 37 IQR 31-47), Coach Median 44 (IQR 33-56), OBAT 44 (IQR 33-55), Total 47 IQR (35-58)	None	number of patients treatment treated, number of prescriptions, length of continuous buprenorphine treatment after SUDI service (days), number of days on buprenorphine treatment after SUDI service	case series	Since 2014, ACT completed consults on 4,959 unique patients... 49% had opioid use disorder as reported in text, and/or 1,528 (31%) had opioid use as reported in Table 1. There were 1,020 buprenorphine OAT initiations following the first ACT encounter as reported in text and/or 1,324 buprenorphine OAT initiations as reported in Table 2. The mean duration of buprenorphine treatment for patients ini…	yes
9	DL	NT	Vyas	Creation of a Multidisciplinary Drug Use Endocarditis Treatment (DUET) Team: Initial Patient Characteristics, Outcomes, and Future Directions		2022	10.1093/ofid/ofac047	database 1	yes	include	yes	yes	yes	quantitative descriptive	yes	yes	yes	yes	yes	yes	Suitable design for describing the characteristics of patients. Case series design.	United States	Massachusetts	Northeast states	medical wards	Methadone and buprenorphine	August 2018 to May 2020	2018	2015-2019	Multidisciplinary patient review;OAT guidance or protocol;Providing advice about OAT to primary medical teams;Improving specialty-specific care for patients who are dependent on opioids	building_capacity	The Drug Use Endocarditis Treatment (DUET) team is made of a core group of members from Addiction Medicine, Cardiac Surgery, Cardiology, and Infectious Diseases. DUET team meetings are multidisciplinary patient care conferences involving the core specialties as well as the primary inpatient medical team, primary care physician, pharmacists, nurses, social workers, recovery coaches, and other rele…	Hospital patients with drug use associated infective endocarditis		57	Median 35 (IQR 31-40)	None	discharged from the index admission on a medication for opioid use disorder	case series	MOUD initiated in hospital: 20/57 were on MOUD before admission. 37/57 were discharged on MOUD (25/37 methadone; 10/37 buprenorphine; 1/37 injectable naltrexone). Severe infections - high readmission and mortality rate (9% died). The DUET team was considered successful because lots of specialties are involved in treatment of drug use associated IE, and addiction medicine is central to successful …	yes
10	RG	NT	Ray	Computerized Clinical Decision Support System for Emergency Department-Initiated Buprenorphine for Opioid Use Disorder: User-Centered Design.		2019	10.2196/13121	database 1	no	no relevant outcome
12	MB	NT	Sorensen	Randomized trial of drug abuse treatment-linkage strategies.		2005	10.1037/0022-006X.73.6.1026	database 1	no	no relevant intervention
13	MB	NT	Ramdin	The Impact of a Peer-Navigator Program on Naloxone Distribution and Buprenorphine Utilization in the Emergency Department		2022	10.1080/10826084.2021.2023187	database 1	yes	include	yes	yes	yes	quantitative non-randomised	yes	yes	yes	no	yes	no	Format is a pre and post exposure to peer navigator, with the outcome of aggregated administration of buprenorphine in the ED, hence time varying confounding is not controlled. The study takes into account the confouding factor of COVID 19 impacting presentations to the emergency department	United States	New Jersey	Northeast states	ED	Buprenorphine	November 2017 - December 2020	2017	2015-2019	OAT guidance or protocol;Peer support for patients who need OAT	ed_ost	First phase was the implementation of a protocol for the adminstration of both Naloxone kits, and buprenorphine administration. Second phase was the introduction of peer navigators in ED	Population presenting to ED in the specified time period - unclear beyond this as dissegrated data		size population in which events arose is not reported	unknown	None	monthly rate of administrations of buprenorphine in the emergency department	before vs. after	That the intorduction of a protocol in ED for Bup administration increased the number of doses administered, from 36.7 to 49.5 av monthly administrations. Following peer navigator program the rate of administrations per month increased to 65.1, a statistically significant difference. Notably there is the COVID pandemic in the middle of the program which changes the number and type of ED visits, b…	yes
14	MB	NT	Reuter	Long-term treatment retention of an emergency department initiated medication for opioid use disorder program.		2022	10.1016/j.ajem.2022.02.041	database 1	no	no relevant intervention
15	VH	NT	Pirard	Changing Pathways to Opioid Use Disorder Recovery During Inpatient Care		2020	10.1097/ADM.0000000000000742	database 1	no	wrong study design
17	VH	NT	Noori	Describing a novel online substance use treatment model using an evaluative framework consultation-liaison service in an academic medical center		2021	10.1111/ajad.13173	database 1	no	wrong study design
19	GW	NT	McMillian	Development of a methadone order form for inpatients.		2009	10.2146/ajhp090132	database 1	no	wrong study design
21	MB	NT	Theisen-Toupal	Inpatient Management of Opioid Use Disorder: A Review for Hospitalists.		2017	10.12788/jhm.2731	database 1	no	wrong study design
22	MB	NT	Low	Initiating buprenorphine/naloxone for opioid use disorder in the emergency department.		2020	10.29173/cjen15	database 1	no	wrong study design
23	MB	NT	Love	Should Buprenorphine Be Administered to Patients With Opioid Withdrawal in the Emergency Department?		2018	10.1016/j.annemergmed.2017.10.002	database 1	no	wrong population
24	MB	NT	LeSaint	Buprenorphine for Opioid Use Disorder in the Emergency Department: A Retrospective Chart Review.		2020	10.5811/westjem.2020.6.46452	database 1	no	no relevant outcome
25	MB	NT	Koch	Implementation and results of a symptom-triggered opioidwithdrawal protocol at a Veterans Affairs medical center		2018	10.9740/mhc.2017.11.282	database 1	no	no relevant outcome
26	MB	NT	Knopf	Washington STR funds care coordinators to help buprenorphine prescribers.		2018	10.1002/adaw.32035	database 1	no	wrong study design
27	MB	NT	Kilaru	Participation in a Hospital Incentive Program for Follow-up Treatment for Opioid Use Disorder.		2020	10.1001/jamanetworkopen.2019.18511	database 1	no	no relevant outcome
16	VH	NT	Patel	An anesthesiologist-led inpatient buprenorphine initiative.		2021	10.1111/papr.12996	database 1	no	wrong study design
29	MW	NT	Kaucher	Evaluation of an emergency department buprenorphine induction and medication-assisted treatment referral program		2020	10.1016/j.ajem.2019.158373	database 1	no	no relevant intervention
30	MW	NT	Kalmin	Voting with their feet: Social factors linked with treatment for opioid use disorder using same-day buprenorphine delivered in California hospitals.		2021	10.1016/j.drugalcdep.2021.108673	database 1	no	no relevant outcome
31	MW	NT	Johns	Utilizing Buprenorphine in the Emergency Department after Overdose.		2018	10.1016/j.tips.2018.10.002	database 1	no	wrong study design
32	MW	NT	Jennings	Identification and Treatment of Opioid Withdrawal and Opioid Use Disorder in the Emergency Department.		2020	10.15766/mep_2374-8265.10899	database 1	yes	include	yes	yes	yes	quantitative non-randomised	yes	yes	yes	no	yes	no	The same questions were used for both the pre- and post-test. The analysis is a paired t-test. There could be time-varying confounding and an effect of the 'before' questions on the 'after' questions.	United States	Other	Other or nationwide	hospital-wide	Buprenorphine	Not listed; presumably 2018	2018	2015-2019	Training and education in relation to OAT	ed_ost	Training session entailing 1-hour workshop: 30-minute didactic session plus 20-minute case study			48	unknown	None	post-test scores	before vs. after	Training increases knowledge. The study is not designed to conclude whether increased knowledge translates to improved access to OST in acute hospital settings.	yes
33	DL	NT	Wakeman	Institutional Substance Use Disorder Intervention Improves General Internist Preparedness, Attitudes, and Clinical Practice	yes - study 8	2017	10.1097/ADM.0000000000000314	database 1	yes	include	yes	yes	yes	quantitative non-randomised	cannot tell	yes	yes	no	yes	no	The study compares results from a survey of healthcare professionals 1 month before the intervention (September 2014) with a survey one year later (September 2015). The survey is anonymous so individuals who did both surveys cannot be linked. There were no significant differences comparing 2014 and 2015, but the results also show that "66% of physicians who interacted with the clinical components…	United States	Massachusetts	Northeast states	hospital-wide	Methadone and buprenorphine	2014-2015	2014	2010-2014	Measures to improve continuity after initiation of OAT in hospital (e.g. bridge prescriptions, partnerships with community OAT providers);Training and education in relation to OAT;Peer support for patients who need OAT;Multidisciplinary patient review;Providing advice about OAT to primary medical teams	addiction_consult	(1) Multidisciplinary addictions consult team for inpatients with drug or alcohol problems (63% alcohol; 22% opioids; 11% both; 4% another drug problem); (2) post-discharge bridge clinic for patients leaving inpatient wards or ED but do not yet have community treatment; (3) Recovery coaches - peer-led support for patients; (4) integrated SUD treatment within primary care [not relevant for this re…			243	unknown	None	The survey consisted of 3 domains: (1) physician attitudes regarding SUD; (2) preparedness to deliver SUD care including providing SBIRT, and discussing treatment options for SUD, overdose prevention, and harm reduction; and (3) current clinical practice delivering SBIRT, prescribing addiction pharmacotherapy, and prescribing naloxone to individuals at risk for overdose.	before vs. after	There was no evidence that participants in 2015 and different attitudes or knowledge than those in 2014. Among participants in 2015, those who had interacted with the programme had different attitudes and knowledge. Key results highlighted include 44% of those interacting with the programme feel that caring for patients with SUD is as satisfying as other clinical activities; compared to 9% among …	yes
18	VH	NT	Melnick	Progress Report on EMBED: A Pragmatic Trial of User-Centered Clinical Decision Support to Implement EMergency Department-Initiated BuprenorphinE for Opioid Use Disorder.		2020	10.20900/jpbs.20200003	database 1	no	wrong study design
39	DL	NT	Snyder	Rapid Adoption of Low-Threshold Buprenorphine Treatment at California Emergency Departments Participating in the CA Bridge Program		2021	10.1016/j.annemergmed.2021.05.024	database 1	yes	include	yes	yes	yes	mixed methods	yes	yes	yes	yes	yes	yes		United States	California	Western states	ED	Buprenorphine	2019-2020	2019	2015-2019	OAT guidance or protocol;Measures to improve continuity after initiation of OAT in hospital (e.g. bridge prescriptions, partnerships with community OAT providers);Training and education in relation to OAT;Peer support for patients who need OAT	ed_ost	Low-threshold ED buprenorphine treatment at 52 hospitals participating in the CA Bridge Program. Low threshold initiation did not require drug testing, specialist consultation, abstinence, or opioid treatment contracts. The bridge programme included active patient navigation to outpatient addiction treatment; and harm reduction (overdose education and naloxone). Active patient navigation was done…			12,009 patients across 52 hospitals	unknown	None	RE-AIM framework: Reach (characteristics of participating hospitals); Effectiveness (number of patients identified, number administered buprenorphine, number attending follow-up), Adoption (impact of hospital characteristics on patients treated); Implementation (various process level outcomes, including providers completing X-waiver training, proportion offering buprenorphine); Maintenance (hospi…	other	7000/12,000 patients with OUD received buprenorphine, which was interpreted as an increase. Hospitals continued providing buprenorphine after support via the VA Bridge programme ended. Authors also concluded that "the multicomponent CA Bridge model, including low threshold ED buprenorphine, connection to outpatient addiction treatment, and promotion of a harm reduction approach, resulted in susta…	yes
40	DL	NT	Walter	Design and Implementation of a Curriculum for Emergency Medicine Residents to Address Medications and Treatment Referral for Opioid Use Disorder.		2021	10.1080/10826084.2021.1879144	database 1	yes	include	yes	yes	yes	quantitative non-randomised	yes	yes	yes	no	yes	no	Confounders may include secular time trends in the outcome, such as increasing medical knowledge and experience (as there is no control group).	United States	Alabama	Southern states	ED	Buprenorphine	2019	2019	2015-2019	Training and education in relation to OAT	ed_ost	A pilot "OUD curriculum" for Emergency Medicine residents at the University of Alabama at Birmingham Emergency Medicine Residency Program. The curriculum was delivered over 4.5 hours, and included a podcast, a lecture, a small group case-based discussion, a tabletop simulation, and a presentation from a patient with lived experience. The aim was to increase OUD treatment (including initiation of …			29	"The respondents were predominantly male and white between the ages of 25-34"	None	Likert-scale items about OUD knowledge, eg. "I feel very comfortable identifying and diagnosing OUD in the ED". Also the Medical Condition Regard Scale, a 9-item scale about stigma.	before vs. after	Some statistically significant improvements in knowledge and confidence were identified. Other items were not significantly different. There were no significant reductions in knowledge and confidence.	yes
41	DL	NT	Salter	Review article: Rapid review of the emergency department-initiated buprenorphine for opioid use disorder		2020	10.1111/1742-6723.13654	database 1	no	no relevant intervention
42	DL	NT	Reuter	Successful Medication for Opioid Use Disorder (MOUD) Program at a Community Hospital Emergency Department		2020	10.1111/acem.13921	database 1	yes	include	yes	yes	yes	quantitative descriptive	yes	yes	yes	yes	yes	yes	Case series research letter	United States	Ohio	Midwest states	ED	Buprenorphine	2018	2018	2015-2019	Measures to improve continuity after initiation of OAT in hospital (e.g. bridge prescriptions, partnerships with community OAT providers);Peer support for patients who need OAT	ed_ost	Eligible patients were those with a previous diagnosis of OUD, had attended due to opioid overdose or intoxication, or with in opioid withdrawal. Patients were screened and interviewed by an addiction care co-ordinator, who initiated treatment if appropriate and referred to community outpatient services, including drug treatment, primary care, and mental health services. A peer recovery worker al…			267 (approx) were screened	Range 18-67	None	Initiation on buprenorphine, attending first appointment, treatment engagement at 30 & 60 days	case series	267 patients were screened. 97 enrolled in buprenorphine treatment. 83 attended their first follow-up. 173 Initiation on buprenorphine: 97, attending first appointment. 80 were referred "internally", and 43/80 attended the 30-day appointment; 32/80 attended the 60 day appointment. Authors conclude that the intervention was successful due to synergies between each element of the intervention (ie. …	yes
20	DL	NT	Martin	Get waivered: A campaign to get emergency physicians waivered to prescribe buprenorphine		2019	10.1016/j.annemergmed.2019.04.035	database 1	no	wrong study design
43	DL	NT	Wakeman	A hospital-wide initiative to redesign substance use disorder care: Impact on pharmacotherapy initiation		2021	10.1080/08897077.2020.1846664	database 1	no	duplicate
44	TDB	NT	Sholl	Emergency department initiation of buprenorphine/naloxone with warm handoff to community care		2019	10.1111/acem.13756	database 1	no	wrong study design
45	TDB	NT	Quaye	Perioperative Continuation of Buprenorphine at Low-Moderate Doses Was Associated with Lower Postoperative Pain Scores and Decreased Outpatient Opioid Dispensing Compared with Buprenorphine Discontinuation.		2020	10.1093/pm/pnaa020	database 1	no	no relevant intervention
46	NT	VH	Perez-Rivera	E-consultation for medications to treat opioid use disorders: a pilot study.		2022	10.1080/10550887.2021.2020044	database 1	no	wrong population
53	NT	VH	Mospan	Initiation of buprenorphine for opioid use disorder in the hospital setting: Practice models, challenges, and legal considerations		2021	10.1093/ajhp/zxab373	database 1	no	wrong study design
52	NT	VH	Myles	Changes in physician knowledge, confidence, and self-efficacy toward buprenorphine prescribing		2021	10.1111/acem.14249	database 1	no	wrong study design
55	DL	NT	Mitchell	Patients with substance use disorders receiving continued care in skilled nursing facilities following hospitalization		2022	10.1080/08897077.2021.2007512	database 1	no	no relevant intervention
56	DL	NT	Lowenstein	Sustained Implementation of a Multicomponent Strategy to Increase Emergency Department-Initiated Interventions for Opioid Use Disorder.		2022	10.1016/j.annemergmed.2021.10.012	database 1	yes	include	yes	yes	yes	quantitative non-randomised	yes	yes	yes	no	yes	no	The study design does not include controls, which would be hospital sites where the intervention is not implemented. Therefore it may be susceptible to confounding by secular trends in the outcomes.	United States	Pennsylvania	Northeast states	ED	Buprenorphine	2018-2020	2018	2015-2019	Training and education in relation to OAT;Peer support for patients who need OAT;Measures to improve continuity after initiation of OAT in hospital (e.g. bridge prescriptions, partnerships with community OAT providers);Electronic workflow that prompts staff to screen patients or supports other aspects of OAT	ed_ost	Multicomponent intervention to improve ED-initiated buprenorphine: (1) X-waiver training for ED clinicians; (2) peer recovery specialists working with patients in ED; (3) real-time alerts sent to peer recovery specialist that an eligible patient is in ED; (4) culture change, including public acknowledgement of MOUD initiation and badges.	Patients in ED with visits related to opioid use disorder		2665	Mean 41.2 (sd 14.3)	None	Medication for opioid use disorder (focusing on buprenorphine)	before vs. after	The proportion of patients receiving medication for opioid use disorder increased from 35/1326 (2.6%) to 302/1339 (22.6%). Measurement of withdrawal increased from 19/1326 (1.4%) to 234/1339 (17.5%). The use of urine drug screens did not change.	yes
57	DL	NT	Le	Healthcare Use After Buprenorphine Prescription in a Community Emergency Department: A Cohort Study		2021	10.5811/westjem.2021.6.51306	database 1	no	no relevant intervention
54	NT	GW	Moe	Microdosing and standard-dosing take-home buprenorphine from the emergency department: A feasibility study		2020	10.1002/emp2.12289	database 1	no	no relevant intervention
58	NT	GW	Marshall	Medications for addiction treatment initiated from the emergency department: Ethical considerations		2020	10.1016/j.ajem.2019.09.022	database 1	no	wrong study design
59	NT	GW	Liebschutz	Buprenorphine treatment for hospitalized, opioid-dependent patients: a randomized clinical trial		2014	10.1001/jamainternmed.2014.2556	database 1	yes	include	yes	yes	yes	rct	yes	yes	no	no	cannot tell	no	Follow-up rates were 66.2%, 63.3%, and 59.0% at 1, 3, and 6 months, respectively. The rates of follow-up assessment were low with differential study retention by treatment group. Participants in the linkage group had higher observed follow up rates at all periods. Multiple sensitivity analyses were conducted which the authors explain confirmed the unadjusted findings which provides greater confid…	United States	Massachusetts	Northeast states	hospital-wide	Buprenorphine	2009-2013	2009	2005-2009	Measures to improve continuity after initiation of OAT in hospital (e.g. bridge prescriptions, partnerships with community OAT providers)	building_capacity	Offering hospitalised opioid dependent patients initiation and linkage to office-based opioid addiction treatment with buprenorphine. Does this facilitate entry into and persistence with buprenorphine treatment? (Also see whether this linkage would decrease illicit opioid use at 6 months).	Opiod-dependent patients in a general hospital		139 randomised; 72 allocated to linkage group and 72 recieved allocated intervention. 67 allocated to detoxification group and 67 analysed	Total cohort - Mean = 40.5 (SD: 11.8), Detoxification mean = 39.6 (SD:11.5), Linkage mean 41.4 (SD: 12.0)	Buprenorphine protocol was identical for both study groups: 2 mg of sublingual buprenorphine and 0.5 mg of naloxone up to 4 times for a maximum of 8 mg of buprenorphine. Detoxification group - received 4 additional days of tapering buprenorphine and naloxone. This taper plan was administered by hospital nursing staff during hospitalization and self-administered by the participant if discharge occ…	PRIMARY: (1) Entry into buprenorphine treatment at hospital associated OAT programme, (2) Length of illicit opioid use (number of days reported opioid use in the 30 days before the 1, 3 and 6 month interviews. SECONDARY: (1) Time to entry into the buprenorphine programme, (2) OAT days: number of days of self-reported prescribed OAT in the 30 days before the 1-, 3-, and 6-month interviews. (3) Ent…	rct	Compared with an inpatient detoxification protocol, initiation of and linkage to buprenorphine treatment is an effective means for engaging medically hospitalized patients who are not seeking addiction treatment and reduces illicit opioid use 6 months after hospitalization. However, maintaining engagement in treatment remains a challenge. Brief description of study outcomes- quantifying outcomes:…	yes
60	NT	GW	Kaczorowski	Emergency Department-initiated Interventions for Patients With Opioid Use Disorder: A Systematic Review		2020	10.1111/acem.14054	database 1	no	wrong study design																													systematic review	Emergency departments can be an appropriate setting for initiating opioid agonist treatment, but to be sustained, it likely needs to be coupled with community-based follow-up and support to ensure longer-term retention. The scarcity of high-quality evidence on OUD interventions initiated in emergency settings highlights the need for future research. 12 studies met the inclusion criteria and two o…	unclear
62	NT	GW	Harris	Adapting inpatient addiction medicine consult services during the COVID-19 pandemic		2021	10.1186/s13722-021-00221-1	database 1	no	wrong study design
61	DL	NT	Thakrar	A Resident-Led Intervention to Increase Initiation of Buprenorphine Maintenance for Hospitalized Patients With Opioid Use Disorder.		2021	10.12788/jhm.3544	database 1	yes	include	yes	yes	yes	quantitative non-randomised	yes	yes	yes	no	yes	no	Change in proportion of patients with OUD initiated on buperenorphine	United States	Maryland	Southern states	hospital-wide	Buprenorphine	2018-2019	2018	2015-2019	OAT guidance or protocol;Measures to improve continuity after initiation of OAT in hospital (e.g. bridge prescriptions, partnerships with community OAT providers);Training and education in relation to OAT;Peer support for patients who need OAT	building_capacity	A quality improvement initiative including (1) A conference for residents with patient testimonial and summary of evidence; (2) a one-page buprenorphine protocol; (3) mandating X-waivers for residents; (4) a Bridge clinic that provides prescriptions for patients who have a follow-up appointment in the community.	Inpatients with opioid use disorder not on buprenorphine or methadone maintenance on admission		575 patients (305 before; 270 after). 155 clinicians (89 before; 66 after)	unknown	None	PRIMARY: initiation of buprenorphine in hospital. SECONARY: (1) post-discharge engagement with treatment (proportion that filled a buprenorphine prescription with 30 days after discharge), (2) clinician-level 'knowledge and comfort' outcomes from surveys, eg. "I know when and how to start buprenorphine to prevent precipitated withdrawal".	before vs. after	The proportion of patients prescribed buprenorphine increased from 30/305 (10%) to 64/270 (24%); with an interrupted time series analysis estimating an increase of 14.4% (95% CI 3.5% - 25.3%). There was no evidence of a difference follow-up prescriptions (as a proportion of those initiated in hospital). Clinicians completing the survey after the intervention were significant more comfortable and …	yes
63	DL	NT	Wiercigroch	A qualitative examination of the current management of opioid use disorder and barriers to prescribing buprenorphine in a Canadian emergency department		2021	10.1186/s12873-021-00443-1	database 1	no	no relevant intervention
64	DL	NT	Hawk	Consensus Recommendations on the Treatment of Opioid Use Disorder in the Emergency Department		2021	10.1016/j.annemergmed.2021.04.023	database 1	no	wrong study design
65	NT	GW	Smith	Impact of a pharmacist-led substance use disorder transitions of care clinic on postdischarge medication treatment retention.		2021	10.1016/j.jsat.2021.108440	database 1	no	wrong study design
66	NT	GW	Stewart	Emergency department-based efforts to offer medication treatment for opioid use disorder: What can we learn from current approaches?		2021	10.1016/j.jsat.2021.108479	database 1	no	wrong study design
68	DL	NT	Hu	Buprenorphine/naloxone induction in a Canadian emergency department with rapid access to community-based addictions providers		2019	10.1017/cem.2019.24	database 1	yes	include	yes	yes	yes	quantitative descriptive	yes	yes	yes	yes	cannot tell	no	No comparison for the retention in buprenorphine. Secondary result "Patients with ongoing treatment had significantly lower number of ED visits at 3 and 6" may be confounded by health/social factors.	Canada	Ontario	Ontario	ED	Buprenorphine	2017	2017	2015-2019	OAT guidance or protocol;Measures to improve continuity after initiation of OAT in hospital (e.g. bridge prescriptions, partnerships with community OAT providers);Training and education in relation to OAT	ed_ost	ED staff were offered training on opioid use disorder and OAT. The hospital developed a buprenorphine/naloxone protocol. Patients in ED were screened for opioid withdrawal (using a COWS scale). Eligible patients were offered initiation of buprenorphine and rapid titration in ED. The patient was discharged with a prescription for up to three daily observed doses and a referral to a 'Rapid Access A…	Patients in ED with opioid use disorder and opioid withdrawal (at least 'mild' using a COWS scale). Those who used opioids in the past 12 hours or have a current methadone prescription were not eligible		49	Mean 37 (sd 12.3)	None	Consent to receive buprenorphine, ongoing buprenorphine treatment 6 months after ED visit	case series	43/49 (88%) of patients consented to start buprenorphine. Of these, 15/43 (35%) remained in treatment after six months. Patients remaining in treatment had a lower rate of repeat ED visits than those not in treatment.	yes
69	DL	NT	Herring	High-Dose Buprenorphine Induction in the Emergency Department for Treatment of Opioid Use Disorder		2021	10.1001/jamanetworkopen.2021.17128	database 1	no	no relevant intervention
70	DL	NT	Herring	Managing Opioid Withdrawal in the Emergency Department With Buprenorphine		2019	10.1016/j.annemergmed.2018.11.032	database 1	no	wrong study design
48	GW	NT	Roy	Shorter outpatient wait-times for buprenorphine are associated with linkage to care post-hospital discharge.		2021	10.1016/j.drugalcdep.2021.108703	database 1	no	no relevant intervention
49	GW	NT	Plawman	Residency-based addiction medicine services improve quality and access to care		2019	10.1097/ADM.0000000000000548	database 1	no	wrong study design
50	GW	NT	McLane	Multi-site intervention to improve emergency department care for patients who live with opioid use disorder: A quantitative evaluation.		2020	10.1017/cem.2020.438	database 1	yes	include	yes	yes	yes	quantitative non-randomised	yes	yes	yes	no	yes	no	Time series of buprenorphine initiations in hospitals with the intervention compared to hospitals without the intervention. No formal estimate of the effect of the intervention, but the graphical comparison is clear	Canada	Alberta	Alberta	ED	Buprenorphine	2018	2018	2015-2019	OAT guidance or protocol;Training and education in relation to OAT;Measures to improve continuity after initiation of OAT in hospital (e.g. bridge prescriptions, partnerships with community OAT providers)	ed_ost	Development of protocol to guide inpatient/outpatient initiation of OAT (bup/nalox; protocol based on COWS) across several ED departments in Alberta region	18 years old and older, Suspicion of opioid use disorder,” and “Patient willing to engage in buprenorphine/naloxone.”		382 total. 47 receiving bup/nalox on discharge), discharged patients with opioid-related ED visits NOT receiving buprenorphine/naloxone 335	Median 34 (median 33 in discharged patients not receiving buperenorphine)	None	Number filling OAT prescription at 30 days, 60 days and 90 days after their first ED visit	time series	Thirty-five of 47 patients (74.4%) discharged from the ED with buprenorphine/naloxone continued to fill opioid agonist treatment prescriptions 30 days and 60 days after their index ED visit. Thirty-four patients (72.3%) filled prescriptions at 90 days. The participating ED sites referred 37 patients to the three participating clinics, and 16 of those individuals (43%) attended their first communi…	yes
51	GW	NT	Martin	Effects on ED Provider Satisfaction After Initiating an ED-MAT Program		2020	10.1097/ADM.0000000000000742	database 1	no	wrong study design
73	GW	NT	Hartman	Bridge over troubledwaters from ed to outpatient treatment: path to recovery		2021	10.1097/ADM.0000000000000902	database 1	no	wrong study design
72	GW	NT	Hawk	Barriers and Facilitators to Clinician Readiness to Provide Emergency Department-Initiated Buprenorphine.		2020	10.1001/jamanetworkopen.2020.4561	database 1	no	no relevant intervention
75	GW	NT	Gruber	Development of a sustainable curriculum on substance use disorders for emergency medicine residents at cooper university hospital		2017	https://escholarship.org/uc/item/6p29c8pn	database 1	no	wrong study design
67	NT	GW	Holland	Interrupted Time Series of User-centered Clinical Decision Support Implementation for Emergency Department-initiated Buprenorphine for Opioid Use Disorder		2020	10.1111/acem.14002	database 1	yes	include	yes	yes	yes	quantitative non-randomised	yes	yes	yes	no	yes	no	Regression was used to adjust for differences in age, race, sex, the number of waivered physicians, naloxone prescription within the past 24 months, and OUD diagnosis on problems list. Additional temporal trends could have occurred that were not adjusted and remain as confounders.	United States	Connecticut	Northeast states	ED	Buprenorphine	2018-2019 (April 2018 to December 2019)	2018	2015-2019	OAT guidance or protocol;Training and education in relation to OAT;Electronic workflow that prompts staff to screen patients or supports other aspects of OAT	ed_ost	User-centered computerized clinical decision support system (CDS) to guide emergency clinicians through the process of BUP initiation. The intervention is launched by the clinician within the EHR. It offers three decision support tools to inform selection of the appropriate care pathway through the diagnosis of OUD, assessment of withdrawal severity, and motivation of patient readiness to start t…			574 pre-implementation phase; 332 implementation phase	Pre-implementation: Mean 40.2 (SD: 12.6), Implementation: 39.4 (SD: 12.1)	None	PRIMARY: rate of ED-initiated BUP. SECONARY: launch of the intervention, prescription for naloxone at ED discharge, and referral for ongoing addiction treatment	before vs. after	The rate of BUP initiation increased from 3.5% (20/574) in the pre-implementation phase to 6.6% (22/332) in the implementation phase (p = 0.03). After the temporal trend of the number of physician’s with X-waiver training and other covariates were adjusted for, the relative risk of BUP initiation rate was 2.73 (95% confidence interval [CI] = 0.62 to 12.0, p = 0.18) The number of unique attendings…	yes
77	NT	GW	Fujita	Treating Withdrawal and Pain in Inpatients With Opioid Use Disorder: A Brief Educational Intervention for Internal Medicine Residents.		2021	10.15766/mep_2374-8265.11123	database 1	yes	include	yes	yes	yes	quantitative descriptive	yes	yes	yes	no	yes	no	The response rate for the pre-post surveys was 28 and 29 people out of 103	United States	Pennsylvania	Northeast states	medical wards	Methadone and buprenorphine	2019-2020 (November 2019 - January 2020)	2019	2015-2019	Training and education in relation to OAT	building_capacity	An educational intervention for internal medicine residents on management of inpatient opioid withdrawal with OAT and management of acute pain in patients on maintenance OAT. The authors developed a case-based presentation highlighting the management of inpatient opioid withdrawal and acute pain in inpatients on maintenance OAT. The presentation was delivered monthly by a Chief Medical Resident (…	Internal medicine residents at all training levels		103 residents completed the training, 29 completed the pre and post survey	unknown	None	Participant knowledge and participant confidence in prescribing opioid agonist therapy in in patients with OUD; and self-reported frequency of prescribing OAT in the inpatient setting.	before vs. after	Of 103 unique residents completing ward rotations from November 2019 to January 2020, 29 (28%) completed both the pre- and 1-month post surveys and were included in the analysis. The mean number of knowledge questions correct increased from 3.1 pre- to 4.3 postintervention, and mean confidence scores increased from below 2 pre- to over 3 postintervention in four of five items (ps < .001). Of the …	yes
78	NT	GW	Fujita	Re-establishing a healing relationship: A brief educational intervention for residents on treating withdrawal and pain in inpatients with opioid use disorder		2020	10.1007/s11606-020-05890-3]	database 1	no	wrong study design
76	GW	NT	Gertner	Universal screening for substance use by Peer Support Specialists in the Emergency Department is a pathway to buprenorphine treatment.		2021	10.1016/j.abrep.2021.100378	database 1	yes	include	yes	yes	yes	quantitative descriptive	no	cannot tell	yes	cannot tell	no	no	PSS administered TAPS-1 only 20h a week (limited number of working hours), likely not representing all ED users. No details given on rates of non-responsive and baseline characteristics of participants aside from substances used. No mention of performance (e.g. number of bup prescriptions in ED) prior to the intervention. Small sample size of participants with OUD who ended up receiving bup in ED…	United States	North Carolina	Southern states	ED	Buprenorphine	2019	2019	2015-2019	Peer support for patients who need OAT	ed_ost	Use of Peer Support Specailists to administer TAPS-1 SUD screening questionnaire	ED attendees during working hours of PSS		23 participants screened positive for OUD	unknown	None	Number admitted to hospital (7/23), Number initiated on buprenorphine in ED (7/23), Number of patients started on buprenorphine in ED who attending communtity appt (4/7)	case series	1037 patients were screened for SUD, and, of these, 238 (23%) screened positive. The distribution of primary substance used was: 51% alcohol, 26% cannabis, 7.5% cocaine, 7.5% heroin, and 3.3% prescription opioids. Of the 23 patients who screened positive for heroin/opioid use and requested treatment, seven were admitted to the hospital. Of the remaining 16 patients, 14 patients wanted buprenorphi…	yes
47	MW	NT	Trowbridge	Addiction consultation services - Linking hospitalized patients to outpatient addiction treatment		2017	10.1016/j.jsat.2017.05.007	database 1	no	wrong study design
79	NT	GW	Foster	Providing Incentive for Emergency Physician X-Waiver Training: An Evaluation of Program Success and Postintervention Buprenorphine Prescribing.		2020	10.1016/j.annemergmed.2020.02.020	database 1	yes	include	yes	yes	yes	quantitative descriptive	yes	yes	yes	yes	yes	yes	Post intervention survey response rate of 68.6% (46/67). 89% completed the training.	United States	Pennsylvania	Northeast states	ED	Buprenorphine	2018	2018	2015-2019	Training and education in relation to OAT	ed_ost	Training: The American Society of Addiction Medicine course on x-wavier training for emergency physicians. Physicians were offered 750USD to complete it.	Emergency department physicians		63	unknown	None	PRIMARY: number of physicians who completed the training. SECONDARY: (1) ratio of buprenorphine prescriptions to opioid use disorder encounters, (2) percentage of opioid use disorder encounters in which a prescription was issued	before vs. after	In 3 urban, academic emergency departments (EDs), a onetime $750 incentive increased the proportion of emergency physicians with X waivers from 6% to 90%. Buprenorphine prescribing rates increased to 15% (from <1%) during the first 4 months of the program, although there was variability among sites.	yes
80	DL	NT	Fard	Implementation of a protocol to control pain, agitation and delirium in the patients admitted to intensive care unit with opioid drug dependency: A feasibility study		2017	https://www.alliedacademies.org/articles/implementation-of-a-protocol-to-control-pain-agitation-and-delirium-in-the-patients-admitted-to-intensive-care-unit-with-opioid-dr-7177.html	database 1	yes	include	no	no	no
81	DL	NT	Ray	Addiction Management in Hospitalized Patients With Intravenous Drug Use-Associated Infective Endocarditis		2020	10.1016/j.psym.2020.06.019	database 1	yes	include	yes	yes	yes	quantitative non-randomised	yes	yes	yes	no	yes	no	Lack of adjustment for differences between pre- and post-intervention patients, and the lack of control. However, the design is appropriate to answering the question of whether OAT initiation increased.	United States	Wisconsin	Midwest states	medical wards	Methadone and buprenorphine	2017-2018	2017	2015-2019	OAT guidance or protocol;Training and education in relation to OAT;Multidisciplinary patient review;Improving specialty-specific care for patients who are dependent on opioids	building_capacity	Multicomponent intervention to improve addiction care for patients with drug injection-related endocarditis requiring surgery. The intervention included (1) a new care pathway, including addiction assessment and OAT initiation; (2) creation of a multidisciplinary team including cardiologists, vascular surgery, and addiction specialists that managed the quality improvement project; (3) training an…	Patients with drug injection-related endocarditis	Preparing for surgery or recovering from surgery	70 (37 before intervention and 33 after)	Median 31 (IQR 25-52)	None	Use of behavioural interventions during admission, OAT on discharge, length of stay, 90-day readmission (all cause, and for endocarditis)	before vs. after	Before implementation, 7/37 (19%) had OAT at discharge, and 29/37 (78%) had a behavioural consultation. After implementation, 18/33 (55%) had OAT at discharge, and 33/33 (100%) had a behavioural consultation. These changes were statistically significant. There was no evidence of a change in length of stay or readmission.	yes
82	MB	NT	Dunham	Buprenorphine in the ED: A review of practices, barriers, and future directions		2021	10.1111/ajad.13173	database 1	no	wrong study design
83	MB	NT	D'Onofrio	Emergency Department-Initiated Buprenorphine for Opioid Dependence with Continuation in Primary Care: Outcomes During and After Intervention		2017	10.1007/s11606-017-3993-2	database 1	no	no relevant outcome
74	GW	NT	Grunvald	COVID-19: A new barrier to treatment for opioid use disorder in the emergency department.		2021	10.1002/emp2.12403	database 1	no	no relevant outcome
87	GW	NT	Cushman	Buprenorphine initiation and linkage to outpatient buprenorphine treatment does not reduce frequency of injection drug use for inpatient opioid-dependent injection drug users: Results of a randomized clinical trial		2016	10.1016/j.jsat.2016.06.003	database 1	no	no relevant intervention
88	GW	NT	Farrell	Implementation of an emergency department-initiated opioid dependence treatment pathway		2019	10.1080/15563650.2019.1636569	database 1	no	wrong study design
89	GW	NT	Cisewski	Approach to buprenorphine use for opioid withdrawal treatment in the emergency setting.		2019	10.1016/j.ajem.2018.10.013	database 1	no	wrong study design
90	GW	NT	Button	Low-dose Buprenorphine Initiation in Hospitalized Adults With Opioid Use Disorder: A Retrospective Cohort Analysis.		2022	10.1097/ADM.0000000000000864	database 1	no	no relevant intervention
91	NT	GW	Bottner	The development and implementation of a "B-Team" (buprenorphine team) to treat hospitalized patients with opioid use disorder		2021	10.1016/j.hjdsi.2021.100579	database 1	no	wrong study design
92	NT	GW	Bhatraju	Low Dose Buprenorphine Induction With Full Agonist Overlap in Hospitalized Patients With Opioid Use Disorder: A Retrospective Cohort Study		2022	10.1097/ADM.0000000000000947	database 1	no	no relevant intervention
93	NT	GW	Beauchamp	Implementation of a Medication for Addiction Treatment (MAT)and Linkage Program by Leveraging Community Partnerships and Medical Toxicology Expertise		2021	10.1007/s13181-020-00813-4	database 1	no	wrong study design
94	MB	NT	AHC	Emergency Clinicians Steer Patients With Substance Use Problems Into Effective Treatment.		2018	https://www.reliasmedia.com/articles/143386-emergency-clinicians-steer-patients-with-substance-use-problems-into-effective-treatment	database 1	no	wrong study design
95	NT	GW	Barnett	Linking opioid-dependent hospital patients to drug treatment: Health care use and costs 6 months after randomization		2006	10.1111/j.1360-0443.2006.01636.x	database 1	no	no relevant outcome
37	VH	NT	Raheemullah	Buprenorphine Induction Without Opioid Withdrawal: A Case Series of 15 Opioid-Dependent Inpatients Induced on Buprenorphine Using Microdoses of Transdermal Buprenorphine.		2019	10.1097/MJT.0000000000001108	database 1	no	wrong population
97	VH	NT	Ahmed	Microinduction of Buprenorphine/Naloxone: A Review of the Literature.		2021	10.1111/ajad.13135	database 1	no	no relevant intervention
98	VH	NT	Calello	Addiction consultation and medication-assisted treatment hotline support through the poison center		2020	10.1080/15563650.2020.1804238	database 1	no	wrong study design
96	NT	GW	Alexandridis	Associations between implementation of Project Lazarus and opioid analgesic dispensing and buprenorphine utilization in North Carolina, 2009-2014.		2019	10.1186/s40621-018-0179-2	database 1	no	wrong population
84	DL	NT	Cushman	Buprenorphine initiation and linkage to outpatient buprenorphine treatment does not reduce frequency of injection drug use for inpatient opioid-dependent injection drug users: Results of a randomized clinical trial		2016	10.1016/j.jsat.2016.06.003	database 1	no	wrong study design
85	DL	NT	Dale	An Acute Pain Service experience initiating methadone for opioid use disorder in hospitalized patients with acute pain		2019	10.5055/jom.2019.0513	database 1	no	unable to access
100	DL	NT	Christian	Buprenorphine team increases inpatient treatment and outpatient follow-up for MOUD		2021	10.1097/ADM.0000000000000902	database 1	no	wrong study design
101	DL	NT	Christian	Team-Based Model Increases Initiation of Buprenorphine for Hospitalized Patients with OUD		2020	10.1097/ADM.0000000000000742	database 1	no	wrong study design
102	DL	NT	Samuels	Corrigendum to "Peer navigation and take-home naloxone for opioid overdose emergency department patients: Preliminary patient outcomes".		2018	10.1016/j.jsat.2018.07.013	database 1	no	no relevant intervention
103	DL	NT	Farrar	Bridging the gap: The impact of an inpatient medical substance use group on knowledge gains and outpatient mat follow-up among opioid-using iv antibiotic patients		2019	10.1007/s11606-019-05007-5	database 1	no	wrong study design
104	DL	NT	Eleanya	Impact of interim buprenorphine prescribing on discharge from inpatient detox on hospital readmissions		2019	10.1007/s11606-019-05007-5	database 1	no	wrong study design
105	DL	NT	Callister	Experiences with an addiction consultation service on care provided to hospitalized patients with opioid use disorder: A qualitative study of hospitalists, nurses, pharmacists, and social workers		2022	10.1080/08897077.2021.1975873	database 1	yes	include	yes	yes	yes	qualitative	yes	yes	yes	yes	yes	yes		United States	Colorado	Western states	hospital-wide	Methadone and buprenorphine	2019-2020	2019	2015-2019	Multidisciplinary patient review;Measures to improve continuity after initiation of OAT in hospital (e.g. bridge prescriptions, partnerships with community OAT providers);Providing advice about OAT to primary medical teams	addiction_consult	An addiction consult service at two acute hospitals. The service is staffed by medical doctors trained in addiction medicine and two social workers specialising in addictions. The doctors initiate methadone and buprenorphine for hospital inpatients, and manage postoperative pain for patients who are on methadone or buprenorphine. Social workers provide counselling and referrals to community servi…	Clinicians and social workers at the two hospitals.		62	unknown	None	Not applicable	qualitative	Three themes: (1) the addiction consult team led to greater use of methadone and buprenorphine; (2) care for opioid use disorder and use of OAT varied; even with the addiction consult team; (3) challenges with pain management for patient with opioid use disorder persisted even with the addiction consult team. Overall the study identified "beneficial changes and ongoing challenges". Benefits "may …	yes
106	DL	NT	Callister	Experiences with an addiction consultation service on care provided to hospitalized patients with opioid use disorder: a qualitative study of hospitalists, nurses, pharmacists, and social workers		2022	10.1080/08897077.2021.1975873	database 1	no	duplicate
38	VH	NT	Wang	Effect of Inpatient Medication-Assisted Therapy on Against-Medical-Advice Discharge and Readmission Rates.		2020	10.1016/j.amjmed.2020.04.025	database 1	yes	include	yes	yes	yes	quantitative non-randomised	yes	yes	cannot tell	no	yes	no	Before and after study with no control group	United States	New Hampshire	Northeast states	ED	Buprenorphine	2018	2018	2015-2019	OAT guidance or protocol;Measures to improve continuity after initiation of OAT in hospital (e.g. bridge prescriptions, partnerships with community OAT providers);Training and education in relation to OAT;Electronic workflow that prompts staff to screen patients or supports other aspects of OAT	building_capacity	Development and implementation of "inpatient buprenorphine protocol for patients presenting with direct complications of intravenous opioid use disorder". The protocol was used for any patient deemed a candidate for buprenorphine therapy based on usual outpatient guidelines who was not already on outpatient maintenance methadone or buprenorphine. A new opioid withdrawal flowsheet was added to the…	"patients presenting with direct complications (such as endocarditis, osteomyelitis, discitis, bacteremia, injection site cellulitis/abscess, epidural abscess, or septic arthritis + Acute hepatitis and acute HIV ) of intravenous opioid use disorder" "Patients were excluded if they presented with a primary diagnosis not directly related to intravenous opioid use. Additionally, the substance use mu…		147; 71 before, 76 after	"35.9 years" (type of average unclear)	None	PRIMARY: against-medical-advice dis-charge rate and readmissions rate, including 30- and 90-day all-cause and opioid-related readmissions; SECONDARY: mortality, rate of buprenorphine linkage, rate of medication-assisted therapy use, and length of stay for patients with endocarditis or osteomyelitis	before vs. after	"Rates of medication-assisted therapy usage and buprenorphine linkage increased significantly after protocol rollout. Rates of against-medical-advice discharge did not decrease after protocol rollout, nor did readmissions. However, when evaluating the entire group of patients regardless of date of presentation or protocol use, against-medical-advice discharge rates were substantially lower for pa…	yes
107	GW	NT	Calcaterra	The Development and Implementation of a Hospitalist-Directed Addiction Medicine Consultation Service to Address a Treatment Gap.		2021	10.1007/s11606-021-06849-8	database 1	yes	include	yes	yes	yes	quantitative descriptive	yes	yes	yes	no	yes	no	No indication of number of participants with OUD identified who qualified for OAT; only total number identified with OUD and total number enrolled onto bup/methadone programmes	United States	Colorado	Western states	medical wards	Methadone and buprenorphine	2019-20	2019	2015-2019	Multidisciplinary patient review;Measures to improve continuity after initiation of OAT in hospital (e.g. bridge prescriptions, partnerships with community OAT providers);Training and education in relation to OAT;Providing advice about OAT to primary medical teams	addiction_consult	Development of hospitalist-directed addiction consultation service, including hospitalists and social workers. The service provdied education of hospitalists (lecture series + X-waiver + Addiction medicine shadowing shifts). The ACS initiates bup/naloxone for OUD when appropriate; then links patients to post-hospital discharge care.			400 participants with OUD (1350 with SUD total)	Mean 44.3 for all substance use disorder group	None	Number of hospitalists trained within ACS programme; number of patients with a substance use disorder (including OUD) treated within 14 month window of programme trial; number of new buprenorphine prescription at discharge, 30 days, 60 days, 90 days; number of new enrollments to new opioid treatment programmes.	before vs. after	'The development and implementation of a hospitalist-directed ACS supported the education and training of 11 hospitalist physicians in the practice of Addiction Medicine and expanded SUD treatment to 1350 hospitalized patients over a 14- month period.' Study quantifies number of patients receiving buprenorphine at discharge and follow-up; and number of patients enrolled to local mehadone opioid t…	unclear
109	GW	NT	Calcaterra	Expanding Access to Addiction Treatment for Inpatients Utilizing Existing Resources		2020	10.1097/ADM.0000000000000742	database 1	no	wrong study design
114	NT	GW	Busch	Cost-effectiveness of emergency department-initiated treatment for opioid dependence.		2017	10.1111/add.13900	database 1	no	no relevant outcome
115	NT	GW	Busch	Health service use in a randomized clinical trial comparing three methods of emergency department interventions for opioid dependence		2015	10.1016/j.drugalcdep.2015.07.1005	database 1	no	wrong study design
116	NT	GW	Burton	Opioid use disorder patients in an emergency department buprenorphine program with referral to outpatient therapy		2020	https://medicine.vtc.vt.edu/past-events/20200327.html	database 1	no	wrong study design
117	NT	GW	Brothers	Unequal access to opioid agonist treatment and sterile injecting equipment among hospitalized patients with injection drug use-associated infective endocarditis		2022	10.1371/journal.pone.0263156	database 1	no	no relevant intervention
113	DL	NT	Bogan	Implementation of emergency department-initiated buprenorphine for opioid use disorder in a rural southern state		2020	10.1016/j.jsat.2020.02.007	database 1	no	duplicate
119	DL	NT	Brothers	Implementation and evaluation of a novel, unofficial, trainee-organized hospital addiction medicine consultation service		2021	10.1080/08897077.2020.1856291	database 1	yes	include	yes	yes	yes	quantitative descriptive	yes	yes	yes	yes	yes	yes	Case series of patients seen by addiction consult service	Canada	Nova Scotia	Nova Scotia	hospital-wide	Methadone and buprenorphine	2018-2019	2018	2015-2019	Multidisciplinary patient review;Measures to improve continuity after initiation of OAT in hospital (e.g. bridge prescriptions, partnerships with community OAT providers);Providing advice about OAT to primary medical teams	addiction_consult	Unofficial addiction medicine consult team, staffed by internal medicine residents and supervised by community-based addiction physicians. Patients are referred to residents by the usual care team. The residents review patients after their usual work hours, and supervising addiction specialists visit once per week to review patients in-person. The service provides motivational interviewing, initi…			59 referrals for 50 unique patients	unknown	None	Proportion of referrals that consented to a consultation; initiation of OAT in-hospital and continuation post-discharge.	case series	59 patients were referred; 53 were offered a consultation. 52/53 (98%) accepted. 34 were eligible for OAT and OAT was offered to all of these patients. 28/34 (82%) accepted OAT initiation and 25/28 (89%) continued after discharge.	yes
120	DL	NT	Blevins	A descriptive analysis of a multi-disciplinary approach to opioid use disorder treatment within an infectious diseases clinic		2020	10.1093/ofid/ofaa439.393	database 1	no	wrong study design
121	DL	NT	Blevins	A Descriptive Analysis of an Opioid Use Disorder Care Continuum in an Infectious Diseases Clinic		2021	10.1093/ofid/ofab466.1395	database 1	no	wrong study design
122	DL	NT	Bergman	Reward-based technology to improve opioid use disorder treatment initiation after an emergency department visit		2021	10.1111/acem.14249	database 1	no	wrong study design
123	DL	NT	Bostwick	Implementation of an addiction consult protocol improves access to addiction services for patients admitted to a medical intensive care unit		2019	10.1164/ajrccm-conference.2019.199.1_MeetingAbstracts.A2701	database 1	no	wrong study design
124	DL	NT	Brothers	Uptake of slow-release oral morphine as opioid agonist treatment among hospitalised patients with opioid use disorder		2022	10.1111/dar.13365	database 1	no	duplicate
125	DL	NT	Baslock	A brief report on rapid access to medication assisted treatment		2021	10.1080/15332985.2021.1927936	database 1	no	no relevant outcome
126	DL	NT	Appa	Addressing the proximal cause of hospitalization: Teaching residents to diagnose and treat substance use disorders in the inpatient setting		2018	10.1007/s11606-018-4413-y	database 1	no	wrong study design
127	DL	NT	American	Clinical Policy: Critical Issues Related to Opioids in Adult Patients Presenting to the Emergency Department		2020	10.1016/j.annemergmed.2020.06.049	database 1	no	no relevant intervention
128	DL	NT	Anderson	Methadone prescribing in the general hospital		2010	10.1108/14777271011017338	database 1	yes	include	yes	yes	yes	quantitative non-randomised	cannot tell	yes	yes	no	yes	no	Lack of control group. Potential bias because the analysis focuses on patients who are prescribed methadone - ie. excludes patients with opioid use disorder who were not prescribed methadone.	United Kingdom	Other	Other or nationwide	hospital-wide	Methadone	2004-2005	2004	2000-2004	OAT guidance or protocol;Measures to improve continuity after initiation of OAT in hospital (e.g. bridge prescriptions, partnerships with community OAT providers);Multidisciplinary patient review	building_capacity	Local standards on the management of opiate dependence for in-patients were developed based on the basic guidelines stated in the Department of Health 1999 publication Drug Misuse and Dependence: Guidelines on Clinical Management (1999). This includes confirmation of drug taking through a detailed drug history, urine drug screen, physical examination, assessment of physical health problems, appro…	Hospital inpatients prescribed methadone		167 (across both before and after cycles)	36 in the first cycle; 37 in the second cycle (type of average unknown)	None	Confirmation of drug use, signs of withdrawal, referrals to community-based services	before vs. after	Significant increases in referrals to community-based services (eg. 34/84; 41% in cycle one vs. 69/86; 80% in cycle 2); but no significant change in documentation and examination of addition and drug use.	yes
34	DL	NT	Wakeman	How a hospital-wide SUD initiative expanded pharmacotherapy access		2020	10.1080/08897077.2020.1846664	database 1	no	wrong study design
36	DL	NT	Zavodnick	Inpatient opioid withdrawal guidelines improve management, not AMA or readmissions		2021	10.1097/ADM.0000000000000902	database 1	no	wrong study design
71	DL	NT	Herring	Emergency department initiation of buprenorphine with a loading dose		2018	10.1111/acem.13424	database 1	no	wrong study design
86	DL	NT	D'Onofrio	Emergency department-initiated buprenorphine/naloxone treatment for opioid dependence: a randomized clinical trial		2015	10.1001/jama.2015.3474	database 1	no	no relevant intervention
35	DL	NT	Wakeman	Emergency department initiated buprenorphine and referral to follow-up addiction care		2022	10.1097/ADM.0000000000000875	database 1	no	no relevant intervention
118	NT	GW	Brothers	Uptake of slow-release oral morphine as opioid agonist treatment among hospitalised patients with opioid use disorder		2022	10.1111/dar.13365	database 1	no	no relevant intervention
110	GW	NT	Cahill	Opioid withdrawal guidelines may help to improve the initiation of opioid substitution therapy (OST) in acute hospitals		2021	10.1007/s11096-021-01352-w	database 1	no	wrong study design
111	GW	NT	Butler	Nudging Emergency Department Initiated Addiction Treatment.		2022	10.1097/ADM.0000000000000926	database 1	yes	include	yes	yes	yes	quantitative non-randomised	yes	yes	yes	yes	yes	yes		United States	Massachusetts	Northeast states	ED	Buprenorphine	Nov 2018 to March 2019	2018	2015-2019	Training and education in relation to OAT;Electronic workflow that prompts staff to screen patients or supports other aspects of OAT	ed_ost	Interventions based on behavioural science: Best Practice Advisory alert on electronic health records activated for patients with possible history of OUD, patient-facing posters in ED restrooms normalising OUD disclosure, provider badge-backers, monthly emails to ED OAT providers.			120	Pre-intervention mean 39.4 (sd 5.4); post intervention mean 40.0 (sd 4.9)	None	PRIMARY: number of OUD related treatments prescribed by the ED per day among patient visits potentially indicated for treatment. SECONDARY: number of specific OUD-related treatments prescribed per day	time series	'Our findings suggest that interventions rooted in behavioral science can increase the likelihood of physicians appropriately initiating OUD treatment, with a statistically significant increase of 1.66 additional treatments per day, a more than 50% rise, following our intervention. We argue that this finding is clinically significant as well. These extra treatments through the course of the study…	yes
112	GW	NT	Bogan	Implementation of emergency department-initiated buprenorphine for opioid use disorder in a rural southern state.		2020	10.1016/j.jsat.2020.02.007	database 1	yes	include	yes	yes	yes	quantitative descriptive	yes	yes	yes	yes	yes	yes	Case series of patients seen by peer recovery coach service	United States	South Carolina	Southern states	ED	Buprenorphine	Dec 2017 - March 2019	2017	2015-2019	Training and education in relation to OAT;Peer support for patients who need OAT;Measures to improve continuity after initiation of OAT in hospital (e.g. bridge prescriptions, partnerships with community OAT providers);Multidisciplinary patient review	ed_ost	Across three S.Carolina hospital EDs: introduction of universal SUD screening, brief interventions and referral to treatment (SBIRT) to identify patients with OUD willing to engage in treatment. Patients with OUD were screened by nurse with COWS and if >8, assessed by ED supervising clinician and initiated on 8mg buprenorphine or bup/naloxone. eligible for ED-initiated buprenorphine and peer reco…	ED patients screening positive for OUD with NIDA quick screen questions, AUDIT-C and DAST-10 (screening test dependent on hospital).		535	unknown	None	Number who received buprenorphine in the ED; number of patients who followed up at fast-track appointment; number of patients retained in treatment at 30 days; number of naloxone kits distributed	case series	Of the 535 patients that qualified for buprenorphine, 241 received buprenorphine in the ED. Once receiving buprenorphine, 78% (187) of patients arrived at the follow-up fast-track appointment the next day and 59% (111) of those patients remained in treatment 30 days later. Authors describe study as a quality improvement/implementation initiative and conclude 'With adequate resources and instituti…	yes
2	DL	NT	Swoboda	Implementation of substance use intervention team to provide hospitalbased SBIRT and MAT		2019	10.1097/ADM.0000000000000548	database 1	no	wrong study design
6	DL	MW	Weimer	Hospital-based Buprenorphine Micro-dose Initiation.		2021	10.1097/ADM.0000000000000745	database 1	no	wrong study design
28	DL	NT	Kelly	A novel social work approach to emergency department buprenorphine induction and warm hand-off to community providers.		2020	10.1016/j.ajem.2019.12.038	database 1	yes	include	yes	yes	yes	quantitative descriptive	yes	yes	yes	yes	yes	yes	Case series of patients seen by ED social work team	United States	Colorado	Western states	ED	Buprenorphine	2018-2019	2018	2015-2019	Measures to improve continuity after initiation of OAT in hospital (e.g. bridge prescriptions, partnerships with community OAT providers);Multidisciplinary patient review	ed_ost	Patients with opioid use disorder were identified in ED, initiated on buprenorphine, and referred to a social worker. The social worker used motivational interviewing and a referral to a community services. Social workers were available approximately 23 hour per day Monday-Friday and 12 hours per day Saturday-Sunday.			148	unknown	None	Whether or not the patient was engaged with an outpatient MOUD program 30 days after discharge from the ED	case series	120/148 (81%) agreed to induction. 115 had known follow-up status. 70/115 (61%) presented to their first community MOUD appointment. 45/115 (39%) "remained in treatment". The study concludes that "EDs can successfully initiate buprenorphine and provide outpatient MOUD referrals through the use of a pathway with a social work driven care model and warm hand-off to community clinics."	yes
11	DL	NT	Suzuki	Medication-assisted treatment for hospitalized patients with intravenous-drug-use related infective endocarditis		2016	10.1111/ajad.12349	database 1	no	no relevant intervention
129	NT	GW	Bottner	Hospital-Based Buprenorphine-Focused Interventions for the Treatment of Opioid Use Disorder: A Scoping Literature Review and Case Study	"B-Team" - 129/99/171	2020	https://medica-musc.researchcommons.org/cgi/viewcontent.cgi?article=1529&context=theses	database 1	yes	include	yes	yes	yes	qualitative	yes	yes	yes	yes	yes	yes		United States	Texas	Southern states	medical wards	Buprenorphine	2017-2019	2017	2015-2019	Measures to improve continuity of pre-existing OAT (e.g. medicine reconciliation);Measures to improve continuity after initiation of OAT in hospital (e.g. bridge prescriptions, partnerships with community OAT providers);Multidisciplinary patient review;Providing advice about OAT to primary medical teams	addiction_consult	The "B-Team", a volunteer-based program to treat hospitalised patients with OUD with buprenorphine. (Note the article does not call this an "addiction consult service".) The B-team were ' dedicated providers who had developed subject matter expertise' who could 'provide education to bedside providers, initiate buprenorphine, write discharge bridge buprenorphine prescriptions and ensure linkage to…				11 interviews were conducted, age range 31-67	None	Faciliators and barriers of an in-hospital buprehnorphine programme	qualitative	The intervention can increase access to OAT. Three key themes were: (1) success depends on engagement with multidisciplinary clinicians and administrators, (2) all members of the care team need to be trained about the purpose, efficacy, and initiation protocol for buprenorphine, (3) the project needs ongoing improvement.	yes
131	NT	GW	Clifton	Implementation of a comprehensive hospitalist-led initiative to improve care for patients with opioid use disorder.		2022	10.1002/jhm.12837	database 1	yes	include	yes	yes	yes	quantitative non-randomised	cannot tell	yes	yes	no	yes	no	Confounders are not accounted for in the analysis - which is a simple representation of medication prescribing changes prior to and after the intervention.	United States	North Carolina	Southern states	hospital-wide	Methadone and buprenorphine	2019-2021	2019	2015-2019	OAT guidance or protocol;Measures to improve continuity after initiation of OAT in hospital (e.g. bridge prescriptions, partnerships with community OAT providers);Multidisciplinary patient review;Providing advice about OAT to primary medical teams	addiction_consult	Project COMET - a OUD Consult Service led by a team of hospitalists with x-waivers. Providers from any service can order an electronic consult for COMET to see an adult patient with confirmed or suspected OUD. COMET assessed each patient for OUD and opioid withdrawal and those who were diagnosed were offered nalaxone and connection to outpatient care at discharge. (NB: Patients with OUD may be as…	Patients with OUD		512	Median 40	None	Proportion of hospitalised patients with an OUD diagnosis recieveing medication; COMET patients receiving medication for OUD; burenorphone prescription on discharge; connections to a methadone clinic post discharge	before vs. after	COMET evaluated 512 patients for OUD during their index hospitalisation from July 1, 2019 through June 30, 2021. Seventy‐one percent of patients received medication for OUD (MOUD) during admission. Of those who received buprenorphine during admission, 64% received a discharge prescription. Among all patients at DUH with OUD, MOUD use during hospitalization and at discharge increased in the post‐C…	yes
133	NT	GW	Englander	Inpatient Addiction Medicine Consultation and Post-Hospital Substance Use Disorder Treatment Engagement: a Propensity-Matched Analysis.		2019	10.1007/s11606-019-05251-9	references 1	yes	include	yes	yes	yes	quantitative non-randomised	yes	yes	yes	no	cannot tell	no	Exposed patients were matched to controls using propensity scores calculated using SUD, gender, age, race, residence region, and diagnoses. However, controls were drawn from patients eligible for the intervention, so there is confounding by indication.	United States	Oregon	Western states	medical wards	Methadone and buprenorphine	2015-2016	2015	2015-2019	Measures to improve continuity after initiation of OAT in hospital (e.g. bridge prescriptions, partnerships with community OAT providers);Multidisciplinary patient review;Providing advice about OAT to primary medical teams	addiction_consult	Improving Addiction Care Team (IMPACT). IMPACT included hospital-based consultation care from an interdisciplinary team of addiction medicine physicians, social workers, and peers with lived experience in recovery. IMPACT met patients during hospitalisation; offered pharmacotherapy, behavioural treatments, and harm reduction services; and supported linkages to SUD treatment after discharge.	All participants were 18–64 years old with Oregon Medicaid insurance, had at least one SUD diagnosis (not including tobacco use disorder), and were hospitalized at an Oregon hospital between July 1, 2015, and September 30, 2016.		624 total. Intervention: 208, of which 62 had SUD. Controls: 416, of which 124 had SUD.	54.7% were 40 or older (out of cohort and controls)	Propensity-matched controls	SUD treatment engagement, defined as two or more claims on two separate days for SUD care within 34 days of discharge.	cohort study (with control group)	IMPACT patients engaged in SUD treatment following discharge more frequently than controls (38.9% vs. 23.3%, p < 0.01; aOR 2.15, 95% confidence interval [CI] 1.29–3.58). IMPACT participation remained associated with SUD treatment engagement when limiting the sample to people who were not engaged in treatment prior to hospitalisation (aOR 2.63; 95% CI 1.46–4.72)	yes
133	NT	GW	Englander	A Taxonomy of Hospital-Based Addiction Care Models: a Scoping Review and Key Informant Interviews		2022	10.1007/s11606-022-07618-x	references 1	no	no relevant outcome
134	NT	GW	Englander	Tools to Support Hospital-Based Addiction Care: Core Components, Values, and Activities of the Improving Addiction Care		2019	10.1097/ADM.0000000000000487	references 1	no	wrong study design
135	NT	GW	Englander	Planning and Designing the Improving Addiction Care Team (IMPACT) for Hospitalized Adults with Substance Use Disorder.		2017	10.12788/jhm.2736	references 1	no	no relevant outcome
136	NT	GW	French	Interventions for hospitalized medical and surgical patients with opioid use disorder: A systematic review.		2021	10.1080/08897077.2021.1949663	references 1	no	wrong study design																													systematic review	Ten of the 17 included studies were controlled retrospective cohort studies, five were uncontrolled retrospective studies, one was a prospective quasi-experimental evaluation, and one was a secondary analysis of a completed randomized clinical trial. Intervention components and outcomes varied across studies. Outcomes included in-hospital initiation and post-discharge connection to medication for…	unclear
137	NT	GW	Gorfinkel	In-hospital training in addiction medicine: A mixed-methods study of health care provider benefits and differences		2019	10.1080/08897077.2018.1561596	references 1	yes	include	yes	yes	yes	mixed methods	no	no	yes	no	yes	no	No explicit rationale for mixed methods approach, and no specific mixed methods design	Canada	British Columbia	British Columbia	hospital-wide	Unclear	2015-2017	2015	2015-2019	Training and education in relation to OAT	building_capacity	An elective clinical rotation with the multidisciplinary Addiction Medicine Consult Team (AMCT) for medical students, residents, fellows (physician, nursing, and social work streams), as well as family physicians in practice in St Pauls Hospital, Vancouver Canada. The structured clinical rotation involves a four-week rotating addiction educational curriculum consisting of didactic lectures, journ…	Medical students, residents, addition medicine fellows		168 trainees, 156 completed pre-rotation self assessment, 142 completed the post training surveys, 18 participants for the qualitative interviews	Median 29 (IQR 27-31)	None	Self-assessed knowledge of addiction medicine post rotation	before vs. after	Of 168 invited trainees, 142 (84.5%) completed both pre- and post-rotation self-assessments between May 2015 and May 2017. Follow-up participants included medical students, residents, addiction medicine fellows, and family physicians in practice. Self-assessed knowledge of addiction medicine increased significantly post-rotation (mean difference [MD] in scores = 11.87 out of the maximum possible …	yes
139	NT	GW	Hawk	Emergency department screening and interventions for substance use disorders		2018	10.1186/s13722-018-0117-1	references 1	no	wrong study design
140	NT	DL	Hyshka	Patient perspectives on a harm reduction-oriented addiction medicine consultation team implemented in a large acute care hospital		2019	10.1016/j.drugalcdep.2019.06.025	references 1	yes	include	yes	yes	yes	qualitative	yes	yes	cannot tell	yes	yes	no	The study is described as 'focused ethnography', but there are no other activities reported in this paper outside of the interviews	Canada	Other	Other or nationwide	hospital-wide	Methadone and buprenorphine	2014	2014	2010-2014	Measures to improve continuity after initiation of OAT in hospital (e.g. bridge prescriptions, partnerships with community OAT providers);Multidisciplinary patient review;Providing advice about OAT to primary medical teams	addiction_consult	Addiction medicine consultation teams (AMCT) in a hospital. A rotating group of physicians with addiction medicine expertise available from 08:00 - 21:00 daily, and a 1.0 full time equivalent nurse practitioner, social worker and addiction counsellor. Hospital inpatients and emergency outpatients with SUD or those at risk of significant substance-related harm were referred to the service through …	Hospital inpatients and emergency outpatients with substance use disorder or those at risk of significant substance-related harm		21	Mean 46, range 27-60	None		qualitative	The findings described 1) the factors that facilitated participants willingness to engage with the AMCT and contributed to positive outcomes; 2) the factors that acted as barriers to the AMCT efforts; 3) the positive impacts of AMCT on the participants. Participants highlighted the AMCT’s harm reduction approach; reputation amongst peers; and specialised training as especially important intervent…	yes
141	NT	DL	Jack	Peer providers and linkage with buprenorphine care after hospitalization: A retrospective cohort study.		2022	10.1080/08897077.2022.2095078	references 1	yes	include	yes	yes	yes	quantitative non-randomised	yes	yes	yes	cannot tell	yes	no	Comparison between patients seen and not seen by a peer provider. There is adjustment for patient-level covariates.	United States	Washington	Western states	hospital-wide	Buprenorphine	2017-2020	2017	2015-2019	Peer support for patients who need OAT;Measures to improve continuity after initiation of OAT in hospital (e.g. bridge prescriptions, partnerships with community OAT providers)	building_capacity	The peer provider program was created to support addiction services at the hospital. Peers met with hospitalized patients, running an outpatient mutual help group for patients on MOUD, and documenting each encounter in the electronic health record. Peers met with inpatients to have open-ended conversations about substance use and recovery. Once patients were discharged, peers primarily reached ou…	Eligible patients were (1) admitted between March 1, 2019 and February 29, 2020, (2) at least 18 years of age, (3) prescribed buprenorphine for OUD at the time discharge (new start only; not including patients with buprenorphine prescriptions at admission, as determined using Washington Prescription Monitoring Program [PMP] data, into which pharmacies enter all buprenorphine prescriptions at the …		111 included in the sample, 35 were seen by a peer provider	Estimated mean age by linear interpolation: full sample 43.2; peer encounter 43.0; control 43.3	Patients without peer encounter	PRIMARY: receipt of a buprenorphine prescription within 30 days of hospital discharge. SECONDARY: (1) attendance at a follow-up visit with an outpatient buprenorphine provider within 30 days of discharge, (2) number of days prescribed buprenorphine within the 90 days of discharge, and (3) hospital readmission within 90 days	cohort study (with control group)	111 patients met the study inclusion criteria, 31.5% of whom saw a peer provider. 55.0% received a buprenorphine prescription within 30 days of hospital discharge. Patients with versus without peer provider encounters did not significantly differ in the rates of receiving a buprenorphine prescription (RR¼ 1.06, 95% CI: 0.74-1.51), hospital readmission (RR¼ 1.45, 95% CI: 0.80-2.64), or attendance …	no
142	NT	DL	Kerins	Overcoming challenges in acute care hospitalizations for patients with opioid use disorder		2022	10.1016/j.japh.2022.08.004	references 1	yes	include	yes	yes	yes	quantitative non-randomised	cannot tell	yes	yes	no	cannot tell	no	No description of the target population. Confounders are not accounted for in the design.	United States	Illinois	Midwest states	medical wards	Methadone and buprenorphine	2020-2021	2020	2020-2024	Multidisciplinary patient review;Training and education in relation to OAT;Measures to improve continuity after initiation of OAT in hospital (e.g. bridge prescriptions, partnerships with community OAT providers);Providing advice about OAT to primary medical teams	addiction_consult	Quality improvement project which led to the creation of the OUD consult service, formulary revisions, education for health care workers (inpatient nurse training and X-waiver training for prescribers), and outpatient partnerships. Pharmacy-led initiatives included formulary management, electronic medication orders, naloxone co-prescribing decision support, and MOUD education.	Patients with opioid use disorder		296	39% age 50-79	None	Patients managed and discharged with buprenorphine; patients managed with methadone and linked to outpatient care; naloxone rate at discharge; 30-day readmission rate	before vs. after	From July 2020 to April 2021, 296 OUD consults occurred. In total, 103 consult patients (35%) received and were discharged with buprenorphine. An additional 118 patients (40%) were managed with methadone and linked to outpatient care. Naloxone dispensing at discharge increased to over 65%, which did not include patients who opted out or were discharged to a facility.	yes
143	NT	DL	Marks	Addiction Medicine Consultations Reduce Readmission Rates for Patients With Serious Infections From Opioid Use Disorder		2019	10.1093/cid/ciy924.	references 1	no	no relevant intervention
138	NT	DL	Graddy	Models of Resident Physician Training in Opioid Use Disorders		2019	10.1007/s40429-019-00271-1	references 1	no	wrong population
145	NT	DL	Melnick	User centered clinical decision support to implement initiation of buprenorphine for opioid use disorder in the emergency department: EMBED pragmatic cluster randomized controlled trial.		2022	10.1136/bmj-2021-069271	references 1	yes	include	yes	yes	yes	rct	yes	yes	yes	no	yes	no	Participants could not be blinded to their allocation because the clinical decision support was launched by clinicians in the electronic health record and could be used when the patient was present. All parties responsible for data collection were aware of the assigned allocation of sites to study arms but had no role in the decision of whether to use the intervention or to give or prescribe bupr…	United States	Other	Other or nationwide	ED	Buprenorphine	2019-2021	2019	2015-2019	Training and education in relation to OAT;Measures to improve continuity after initiation of OAT in hospital (e.g. bridge prescriptions, partnerships with community OAT providers);Electronic workflow that prompts staff to screen patients or supports other aspects of OAT	ed_ost	EMBED is a clinical decision support system integrated into the electronic health record workflow to facilitate initiating buprenorphine in the emergency department. It supports clinicians to diagnose opioid use disorder with a checklist based on the diagnostic criteria of the DSM-5, assess the severity of withdrawal with the COWS scale, motivate patients to accept treatment with a scripted brief…	The intervention is physician facing, attending physicians in the emergency department caring for patients who met the electronic health record phenotype criteria were the primary study subjects. Patients were assigned to one attending of record based on practices specific to each site. However, all clinicians in the emergency department practicing at intervention sites had access to EMBED for al…		5047 total; 2787 intervention; 2260 ususal care	Patients: intervention median 36 (IQR 29-48); usual care median 36 (IQR 29-46); total median 36 (IQR 29-47)	Usual care	PRIMARY: initiation of buprenorphine in ED. SECONDARY: number of unique physicians who initiated buprenorphine at least once during the trial; launching the intervention; referral for ongoing medication for opioid use disorder reported in the electronic health record; prescription for naloxone at discharge from the emergency department; and obtaining a Drug Addiction Treatment Act of 2000 X-waive…	rct	1413693 visits to the emergency department (775873 in the intervention arm and 637820 in the usual care arm) from November 2019 to May 2021 were assessed for eligibility, resulting in 5047 patients with opioid use disorder (2787 intervention arm, 2260 usual care arm) under the care of 599 attending physicians (340 intervention arm, 259 usual care arm) for analysis. Buprenorphine was initiated in …	no
146	NT	DL	Nordeck	Rehospitalization and substance use disorder (SUD) treatment entry among patients seen by a hospital SUD consultation-liaison service.		2018	10.1016/j.drugalcdep.2017.12.043	references 1	no	no relevant outcome
148	DL	NT	Taylor	Bridge clinic implementation of "72-hour rule" methadone for opioid withdrawal management: Impact on opioid treatment program linkage and retention in care		2022	10.1016/j.drugalcdep.2022.109497	references 1	no	wrong study design
149	DL	NT	Thomas	Emergency department interventions for opioid use disorder: A synthesis of emerging models.		2022	10.1016/j.jsat.2022.108837	references 1	yes	include	yes	yes	yes	qualitative	yes	yes	yes	yes	yes	yes		United States	Other	Other or nationwide	ED	Buprenorphine	Not stated. Interviews took place February - May 2021	2021	2020-2024	Measures to improve continuity after initiation of OAT in hospital (e.g. bridge prescriptions, partnerships with community OAT providers);Peer support for patients who need OAT	ed_ost	Five case studies ED-based interventions, some spanning multiple sites. Each site initiates buprenorphine. Some sites have additional elements including peer support and bridge clinics. Each case study has a different approach to identifying patients, including self-referral, screening, and clinician referrals. One site has signs that say "If you are struggling with pills or heroin, we can start …				unknown	None	Barriers and facilitators of programme success	qualitative	Barriers included stigma, limited capacity in outpatient/community-based treatment, lack of knowledge about OUD treatment, co-ordination/workflow issues (ie. referrals etc.), lack of insurance and other funding issues, and buprenorphine x-waiver requirements. Facilitators included patient-centred/low-barrier approach, a passionate champion of the service, a structure to facilitate communication a…	yes
150	DL	NT	Wakeman	Impact of Inpatient Addiction Consultation on Hospital Readmission		2021	10.1007/s11606-020-05966-0	references 1	no	wrong population
151	DL	NT	Wakeman	Inpatient Addiction Consultation for Hospitalized Patients Increases Post-Discharge Abstinence and Reduces Addiction Severity		2017	10.1007/s11606-017-4077-z	references 1	no	wrong population
152	DL	NT	Weimer	The Need for Multidisciplinary Hospital Teams for Injection Drug Use-related Infective Endocarditis.		2022	10.1097/ADM.0000000000000916	references 1	no	wrong study design
153	DL	NT	Weimer	Treatment of Opioid Use Disorder in the Acute Hospital Setting: a Critical Review of the Literature (2014–2019)		2019	10.1007/s40429-019-00267-x	references 1	no	wrong study design																													systematic review	Search of Medline from 2014-2019 for peer-review articles on OUD screening, diagnosis, and treatment in acute hospital settings. Excluded studies focusing on ED only. 46 studies included, grouped into: (1) screening for OUD; (2) initiation of MOUD; (3) addiction medicine consult services; (4) treating OUD in patients with infections; (5) transitions of care; (6) overdose prevention and harm reduc…	unclear
147	NT	DL	Paras	Multidisciplinary team approach to confront the challenge of drug use-associated infective endocarditis.		2023	10.1016/j.jtcvs.2021.10.048	references 1	yes	include	yes	yes	yes	quantitative non-randomised	yes	yes	yes	no	yes	no	Comparison in patient outcomes before and after the intervention, with no control group or adjustment for differences in patient characteristics	United States	Massachusetts	Northeast states	hospital-wide	Methadone and buprenorphine	Intervention started in 2018	2018	2015-2019	OAT guidance or protocol;Multidisciplinary patient review;Electronic workflow that prompts staff to screen patients or supports other aspects of OAT;Providing advice about OAT to primary medical teams;Improving specialty-specific care for patients who are dependent on opioids	building_capacity	A multidisciplinary team to care for patients with drug use associated infective endocarditis (DUA-IE), termed the DUET team, was created in August 2018. The team consists of a core group of members, including cardiac surgeons, infectious disease specialists, addiction medicine specialists, and cardiologists. The goal of the DUET team is to provide a regular forum for multiple specialties to disc…	Patients with drug use associated infective endocarditis	May have unclear tolerance (for example due to recent opioid 'detoxification');Patients with drug use associated infective endocarditis	Pre DUET 27 ; Post-DUET 19	Pre-DUET Group: Mean 35.1 (SD 8.2) ; Post-DUET Group: Mean 37.8 (SD: 7.7)	None	Time to addiction medicine consultation; patients were discharged on buprenorphone, naloxone or methadone ; there is also a survey about how physicians in addiction medicine perceived the intervention	before vs. after	Comparing the pre–Drug Use Endocarditis Treatment cohort with the post–Drug Use Endocarditis Treatment cohort, patients in the post–Drug Use Endocarditis Treatment cohort who underwent surgery had a significantly lower time from admission to addiction medicine consultation (3.8 vs 1.0 days P<.001) and clinically relevant increase in discharge on medications for opioid use disorder (48% vs 67% P ¼…	yes
156	NT	DL	Williams	Implementation of a clinical pathway to screen and treat medical in patients for opioid withdrawal.		2022	10.1177/26334895221096290	references 1	yes	include	yes	yes	yes	quantitative non-randomised	yes	yes	yes	no	yes	no	Comparison of survey data before and after implementation of protocol	United States	Delaware	Southern states	hospital-wide	Buprenorphine	2016-2018	2016	2015-2019	OAT guidance or protocol;Peer support for patients who need OAT;Measures to improve continuity after initiation of OAT in hospital (e.g. bridge prescriptions, partnerships with community OAT providers);Training and education in relation to OAT;Electronic workflow that prompts staff to screen patients or supports other aspects of OAT	building_capacity	A clinical pathway to screen and treat inpatients for opioid withdrawal. The pathway process included a two-item universal screening instrument to identify opioid withdrawal risk (Opioid Withdrawal Risk Assessment), use of the Clinical Opiate Withdrawal Scale (COWS) to monitor opioid withdrawal symptoms and severity, and a 72-h buprenorphine/naloxone-based treatment protocol.	Patients experiencing opioid withdrawal ; Nurses		2347 patients; 83 nurses	unknown	None	Monthly number of patients identified as at risk for opioid withdrawal (OWRA); number of patients who were then assessed using the COWS; monthly rate of eligible patients treated with standard pathway order set of buprenorphine or naloxone to manage their withdrawal symptoms and measure fidelity to the pathway model. Nurses completed a survey pre and post implementation and items such as confiden…	before vs. after	Between 2016 and 2018, 72.4% (77,483/107,071) of admitted patients received the OWRA screening tool. Of those, 3.0% (2,347/77,483) were identified at risk for opioid withdrawal. Of those 2,347 patients, 2,178 (92.8%) were assessed with the COWS and 29.6% (645/2,178) were found to be in active withdrawal. A total of 49.5% (319/645) patients were treated with buprenorphine/naloxone. Fifty-seven per…	yes
157	NT	DL	Zavodnick	Medication Initiation, Patient-directed Discharges, and Hospital Readmissions Before and After Implementing Guidelines for Opioid Withdrawal Management.		2022	10.1097/ADM.0000000000001053	references 1	yes	include	yes	yes	yes	quantitative non-randomised	yes	yes	yes	no	cannot tell	no	Comparison of OST and DAMA before and after introduction of withdrawal guidelines	United States	Pennsylvania	Northeast states	hospital-wide	Methadone and buprenorphine	Pre guideline period 2017-2018; Guideline period Jan - Jul 2019	2019	2015-2019	OAT guidance or protocol;Training and education in relation to OAT;Measures to improve continuity after initiation of OAT in hospital (e.g. bridge prescriptions, partnerships with community OAT providers)	building_capacity	The inpatient opioid withdrawal guidelines were developed by an interdisciplinary task force including pharmacists, physicians, nurses, psychologists, social workers, security personnel, and hospital administrators. Considerations addressed include performing initial urine drug testing; screening, brief intervention, and referral to treatment; consideration of security search; and using the Clini…	Patients with an OUD-related International Classification of Diseases, Tenth Revision code billed during admission to a large urban academic medical centre		1821 total; 921 before guideline; 900 after guideline	Before guideline mean age: 38.9 (SD 12.8) ; After guideline mean age 40.5 (SD: 13.4) ; Overall mean age 39.7 (SD:13.1)	None	PRIMARY: patient directed discharge (PDD), readmission within 30 days, rate of OAT use (methadone or buprenorphine). SECONDARY: rate of psychiatry consultation	before vs. after	Use of OAT in patients with OUD increased significantly after guideline introduction, from 23.3% to 64.8% (P < 0.001). Patient directed discharge did not change, remaining at 14% before and after. Thirty-day readmissions increased 12.4% to 15.7% (P = 0.05065). Receiving any OAT was associated with increased patient directed discharge (PDD) and readmission, but only within the post-intervention co…	unclear
130	NT	GW	Cao	Prescribing Buprenorphine for Opioid Use Disorders in the ED: A Review of Best Practices, Barriers, and Future Directions		2020	10.2147/OAEM.S267416	references 1	no	no relevant outcome
154	NT	DL	Whiteside	Models for Implementing Emergency Department-Initiated Buprenorphine With Referral for Ongoing Medication Treatment at Emergency Department Discharge in Diverse Academic Centers.		2022	10.1016/j.annemergmed.2022.05.010	references 1	no	no relevant outcome
155	NT	DL	Whiteside	The Emergency Department Longitudinal Integrated Care (ED-LINC) intervention targeting opioid use disorder: A pilot randomized clinical trial.		2021	10.1016/j.jsat.2021.108666	references 1	no	no relevant outcome
144	NT	DL	McGuire	Emergency department-based peer support for opioid use disorder: Emergent functions and forms		2020	10.1016/j.jsat.2019.06.013	references 1	yes	include	yes	yes	yes	qualitative	yes	yes	cannot tell	cannot tell	yes	no		United States	Other	Other or nationwide	ED	Methadone and buprenorphine	2018-2019	2018	2015-2019	Measures to improve continuity after initiation of OAT in hospital (e.g. bridge prescriptions, partnerships with community OAT providers);Peer support for patients who need OAT	ed_ost	Integration of peer supports in EDs; Alerting peers of eligible patients and making the patient aware of peer services; and connecting patients with recovery services. The results describe three core functions of the peer support programme, the third one being "Connecting PWOUDs to MAT and other recovery services", where burpenorphine was prescribed before the patient left ED.	Interviews with: Patient navigators, program directors, and clinic directors (ED, behavioral health); and focus groups with: peer recovery specialists.		15 (unclear)	unknown	None	Core functions of the peer support programme	qualitative	Peer integration differed in terms of peer's physical location and who hired and supervised peers. Peers often depend on ED staff to alert them to potential patients while people other than the peers often first introduce potential patients to programming. Programs generally schedule initial appointments for recovery services for patients, but some programs provide a range of other services aimed…	unclear
99	NT	GW	Christian	Hospital Buprenorphine Program for Opioid Use Disorder Is Associated With Increased Inpatient and Outpatient Addiction Treatment	"B-Team" - 129/99/171	2021	10.12788/jhm.3591	references 1	yes	include	yes	yes	yes	quantitative descriptive	yes	yes	yes	no	cannot tell	no	Case series of patients seen by "B-Team"	United States	Texas	Southern states	medical wards	Buprenorphine	2018-2020	2018	2015-2019	Multidisciplinary patient review;Measures to improve continuity after initiation of OAT in hospital (e.g. bridge prescriptions, partnerships with community OAT providers);Providing advice about OAT to primary medical teams	addiction_consult	The B-Team is led by a hospital medicine physician assistant and includes physicians from internal medicine, consult-liaison psychiatry, and palliative care; advanced practice and bedside nurses; a social worker; a pharmacist; a chaplain; a peer recovery specialist; and medical trainees. The B-Team is notified of potential candidates for buprenorphine through a secure texting platform. Patients w…	Patients are considered eligible for the program if they meet Diagnostic and Statistical Manual of Mental Disorders (5th edition) criteria for OUD, have a desire to cease opioid use, and receive medical clearance to take buprenorphine.		132	Estimated mean by linear interpolation: 43.1	None	Administered buperenorphine therapy in inpatient setting; patients bridged to an outpatient programme; patients seen at first outpatient appointment 1-3 months after discharge from the hospital; patients attended at least one subsequent appointment between 3-6 months after discharge; patients attended at least one subsequent appointment after 6 months.	case series	During the first 2 years of the program, the B-Team administered buprenorphine therapy to 132 patients in the inpatient setting; 110 (83%) of these patients were bridged to an outpatient program. Of these patients, 65 patients (59%) were seen at their first outpatient appointment; 42 (38%) attended at least one subsequent appointment 1 to 3 months after discharge from the hospital; 29 (26%) atten…	yes
108	NT	NT	Calcaterra	Opioid Use Disorder Treatment Initiation and Continuation: a Qualitative Study of Patients Who Received Addiction Consultation and Hospital-Based Providers.		2022	10.1007/s11606-021-07305-3	references 1	yes	include	yes	yes	yes	qualitative	yes	yes	yes	yes	yes	yes		United States	Colorado	Western states	hospital-wide	Methadone and buprenorphine	2020-2021	2020	2020-2024	Multidisciplinary patient review;Training and education in relation to OAT;Providing advice about OAT to primary medical teams	addiction_consult	Addiction Consult Service (ACS): hospital-based OUD treatment initiation and continuation	Patients who had interacted with the ACS during hospitalisation		20	unknown	None	Facilitators and barriers to hospital-based OUD	qualitative	Themes include: (1) the benefit of an ACS to facilitate OUD treatment engagement; (2) expanded use of methadone or buprenorphine to treat opioid withdrawal; (3) the triad of hospitalization, self-efficacy, and easily accessible, patientcentered treatment motivates change in opioid use; (4) adequate pain control and stabilization of mental health conditions among patients with OUD contributed to o…	yes
158	DL	VH	Samuels	Scaling Emergency Department Opioid Use Disorder Treatment Across California to Reduce Overdose Deaths, 2019-2023.		2024	10.2105/AJPH.2024.307710	database 2	yes	include	yes	yes	yes	quantitative non-randomised	yes	yes	yes	yes	no	no	There is no control group - the study reports the number of patients identified by CA Bridge with OUD and given buprenorphine over time (within hospitals). This design cannot isolate the design from secular trends and may also exclude patients who are not classed as CA Bridge patients	United States	California	Western states	ED	Buprenorphine	2019-2023	2019	2015-2019	Measures to improve continuity after initiation of OAT in hospital (e.g. bridge prescriptions, partnerships with community OAT providers);Training and education in relation to OAT, including x-waiver training in the United States;Peer support for patients who need OAT	ed_ost	CA Bridge - 331 acute hospitals in California received funding and technical support to implement ED-based buprenorphine intiation. The intervention includes a clinical champion and a patient navigator to provide buprenorphine in ED, take-home naloxone, harm education education, linkage to community treatment (including scheduling appointings, follow-up calls to patients, help with transport), ce…	Acute hospitals		279025 patient encounters across 268 hospitals	unknown	None	Number of patient encounters, Number of patients with OUD, Number of patients given buprenorphine in ED	case series	The number of participating hospitals increased from 52 in round 1 (2019) to 241 in round 3 (2023). The number of patient encounters, patients identified with OUD, and patients given buprenorphine grew within hospitals joining the programme and across the entire programme.	yes
159	DL	KS	Calcaterra	In-Hospital Methadone Enrollment: a Novel Program to Facilitate Linkage from the Hospital to the Opioid Treatment Program for Vulnerable Patients with Opioid Use Disorder		2024	10.1007/s11606-023-08411-0	database 2	yes	include	yes	yes	yes	quantitative descriptive	yes	yes	yes	yes	yes	yes		United States	Aurora, Colorado (Western US)	Western states	medical wards	Methadone	2019-2023	2019	2015-2019	Measures to improve continuity after initiation of OAT in hospital (e.g. bridge prescriptions, partnerships with community OAT providers);Multidisciplinary patient review, in which professionals from different backgrounds make decisions or provide recommendations in relation to OAT;Providing advice about OAT to primary medical teams	addiction_consult	IN-MEET, a partnership between an Addiction Consult Service and the local outpatient opioid treatment programme. ACS clinicians may offer patients methadone, and at this point refer them to IN-MEET. An IN-MEET doctor initiates/titrates methadone. An IN-MEET nurse then completes a psychosocial assessment and organises linkage to the outpatient opioid treatment programme where methadone is continue…	Hospital patients with OUD		165 methadone enrollments	Mean 39.7 (sd 11.2)	None	Number of methadone enrollments, presentations to outpatient opioid treatment programme	case series	From April 2019 to April 2023, the IN-MEET team completed 165 methadone enrollments. Among a subset 73 patients, 56 (76.7%) presented to the OTP after hospital discharge.	yes
160	DL	AH	Seaberg	Emergency Department-Based Medication for Opioid Use Disorder Program: Addressing Gaps in Linkages to Care		2024	10.7759/cureus.62927	database 2	no	no relevant intervention
161	DL	AH	Lynch	A telemedicine bridge clinic improves access and reduces cost for opioid use disorder care.		2024	10.1016/j.dadr.2024.100227	database 2	no	no relevant intervention
162	DL	AH	Barkley	Initiation of Buprenorphine in the Emergency Department: A Survey of Emergency Clinicians.		2024	10.5811/westjem.18029	database 2	no	no relevant intervention
163	DL	KS	Basrai	Improving Healthcare Professionals' Access to Addiction Medicine Education Through VHA Addiction Scholars Program.		2024	10.5811/westjem.17850	database 2	no	wrong population
164	DL	KS	Mahal	Addressing System and Clinician Barriers to Emergency Department-initiated Buprenorphine: An Evaluation of Post-intervention Physician Outcomes.		2024	10.5811/westjem.18320	database 2	yes	include	yes	yes	yes	quantitative non-randomised	cannot tell	yes	yes	yes	yes	no		United States	New York	Northeast states	ED	Buprenorphine	2018-2020	2018	2015-2019	OAT guidance or protocol;Training and education in relation to OAT, including x-waiver training in the United States;Peer support for patients who need OAT;Electronic workflow that prompts staff to screen patients or supports other aspects of OAT	ed_ost	The intervention was focused in ED and included: (1) an electronic health record note template for opioid withdrawal and OUD assessment; 2) a clinical protocol for administering buprenorphine in the ED; 3) a clinical workflow to provide naloxone training and take-home kits for overdose prevention; and 4) a peer navigation program to facilitate referral and linkage to outpatient buprenorphine trea…	Attending physicians		58	unknown	Physicians at two control EDs	Recent administration of buprenorphine, knowledge and attitudes in relation to opioid use disorder	cross-sectional (with control group)	Physicians were 4.5 times more likely to have administered buprenorphine at the intervention site (odds ratio [OR] 4.5, 95% confidence interval 1.4–14.4, P = 0.01), but there was no evidence that knowledge and attitudes differed. The article concludes that "ED-initiated buprenorphine can be facilitated by addressing implementation barriers, while physician knowledge, comfort, and attitudes may be…	yes
165	DL	KS	Heil	A qualitative assessment of emergency physicians' experiences with robust emergency department buprenorphine bridge programs.		2024	10.1111/acem.14880	database 2	no	no relevant intervention
166	DL	KS	Bowman	Operationalizing the new DEA exception: A novel process for dispensing of methadone for opioid use disorder at discharge from acute care settings.		2024	10.1093/ajhp/zxad288	database 2	no	no relevant intervention
167	DL	KS	Myles	Emergency Department Buprenorphine Quality Improvement and Emergency Physician Knowledge, Attitudes, and Self-Efficacy.		2023	10.5811/westjem.59477	database 2	yes	include	yes	yes	yes	quantitative non-randomised	cannot tell	yes	yes	no	yes	no		United States	Rhode Island	Northeast states	ED	Buprenorphine	2019	2019	2015-2019	OAT guidance or protocol;Training and education in relation to OAT, including x-waiver training in the United States	ed_ost	A quality improvement initiative that included educational lectures at faculty retreat and residency conferences, a standardised buprenorphine prescribing protocol posted in all clinician work areas, and on-shift prescribing support through a physician-staffed 24/7 support warm line.	Attending physicians		116	Mean 45.4 (interpolated)	Physicians pre-intervention	Number of x-waivered physicians, recent buprenorphine prescription, confidence, knowledge, and attitudes	before vs. after	There was an increase in the number of X-waivered respondents, and ED buprenorphine prescribing almost doubled after program implementation. Physician confidence and knowledge increased, but there was no evidence that attitudes and self-efficacy changed.	yes
168	DL	KS	Herring	Emergency Department Access to Buprenorphine for Opioid Use Disorder.		2024	10.1001/jamanetworkopen.2023.53771	database 2	no	no relevant intervention
169	DL	KS	Borelli	Implementation of an education session on buprenorphine induction in the emergency department, a resident-led initiative.		2024	10.1186/s12954-023-00917-4	database 2	yes	include	yes	yes	yes	quantitative non-randomised	cannot tell	yes	yes	no	yes	no		United States	San Antonio, Texas	Southern states	ED	Buprenorphine	2019	2019	2015-2019	Training and education in relation to OAT, including x-waiver training in the United States	ed_ost	A thirty-minute educational session including (1) a lecture on the pharmacology of buprenorphine, buprenorphine induction in the emergency department focusing on a standard dose induction protocol, identifying opioid withdrawal, adjuncts for opioid withdrawal, and local resources for coordinating care for after discharge; (2) a practice case workshop, and multiple-choice questions to assess under…	ED physicians, medical students, and faculty physicians		84	unknown	Pre-test survey	Understanding of risks and benefits of buprenorphine, comfort prescribing buprenorphine, intention to prescribe buprenorphine to eligible patients	before vs. after	Large increase in knowledge, comfort, and intention to prescribe buprenorphine	yes
170	DL	KS	Lowenstein	Impact of Universal Screening and Automated Clinical Decision Support for the Treatment of Opioid Use Disorder in Emergency Departments: A Difference-in-Differences Analysis.		2024	10.1016/j.annemergmed.2023.03.033	database 2	yes	include	yes	yes	yes	quantitative non-randomised	yes	yes	yes	yes	yes	yes		United States	Pennsylvania	Northeast states	ED	Buprenorphine	2020-2022	2020	2020-2024	OAT guidance or protocol;Electronic workflow that prompts staff to screen patients or supports other aspects of OAT	ed_ost	A nurse-driven triage screening protocol for opioid use disorder in 3 EDs. A positive screening result triggers electronic health record prompts and clinical decision support to assess for withdrawal and initiate buprenorphine treatment.			3193	unknown	Patients at 2 control EDs where the intervention was not implemented	Primary: COWS assessment. Secondary: treatment with MOUD, take-away naloxone	cohort study (with control group)	There were 2,462 visits in the intervention hospitals (1,258 in the pre-period and 1,204 in the post-period) and 731 in the control hospitals (459 in the pre-period and 272 in the post-period). Difference-in-difference analysis comparing patients before and after implementation in intervention and control EDs. COWS assessments, MOUD treatment, and naloxone all increased.	yes
171	DL	KS	Moriates	Hospital-based opioid treatment: Expanding and sustaining the model in Texas.	"B-Team" - 129/99/171	2023	10.1002/jhm.13201	database 2	yes	include	yes	yes	yes	quantitative descriptive	yes	yes	yes	yes	yes	yes		United States	Texas	Southern states	medical wards	Buprenorphine	2018-2023	2018	2015-2019	OAT guidance or protocol;Measures to improve continuity after initiation of OAT in hospital (e.g. bridge prescriptions, partnerships with community OAT providers);Training and education in relation to OAT, including x-waiver training in the United States;Peer support for patients who need OAT;Providing advice about OAT to primary medical teams	addiction_consult	B-Team, a clinical team that provides opioid treatment (buprenorphine) for inpatients. The team trains clinical services to screen for OUD, initiates bupernorphine (or supports the primary team to do this), links to community-based treatment services, and provides peer support.	Hospital patients with OUD on buprenorphine		398	unknown	None	Follow-up in community treatment services	case series	The B-Team started 398 patients on buprenorphine from 2018-2023, of which 353 were referred to community treatment services, 249 had a scheduled appointment, and 73 continued to attend after 6 months.	yes
172	DL	KS	Stone	Buprenorphine/naloxone initiation and referral as a quality improvement intervention for patients who live with opioid use disorder: quantitative evaluation of provincial spread to 107 rural and urban Alberta emergency departments.		2023	10.1007/s43678-023-00520-3	database 2	yes	include	yes	yes	yes	quantitative non-randomised	cannot tell	yes	yes	yes	yes	no	Subset of EDs provided data	Canada	Alberta	Alberta	ED	Buprenorphine	2018-2020	2018	2015-2019	OAT guidance or protocol;Measures to improve continuity after initiation of OAT in hospital (e.g. bridge prescriptions, partnerships with community OAT providers);Training and education in relation to OAT, including x-waiver training in the United States	ed_ost	Provision of resources to EDs to support buprenorphine/naloxone initiation and linkage to community treatment services. Resources include medication supplies, educational materials for clinicians, and patient-facing materials.	ED patients starting buprenorphine/naloxone for opioid use disorder. Only discharged patients were included, because they were eligible for both intervention components (buprenorphine/naloxone initiation and referral to a community clinic.		1775 ED buprenorphine/naloxone initiations; 13 EDs	unknown	None	Primary outcome was an active OAT prescription at 30, 90 and 180 days after index ED visit. Also number of buprenorphine/naloxone initiations.	before vs. after	Buprenorphine/naloxone initiations increased post-intervention at most sites with baseline data available (11 of 13), and most patients (67%) continued to fill an opioid agonist prescription at 180 days post-ED visit.	yes
173	DL	KS	Rosenfeld	Multidisciplinary Management of Opioid Use-Related Infective Endocarditis: Treatment, QTc Values, and Cardiac Arrests due to Ventricular Fibrillation.		2023	10.3390/jcm12030882	database 2	yes	include	yes	yes	yes	quantitative non-randomised	yes	yes	yes	no	yes	no		United States	New Haven, Connecticut	Northeast states	medical wards	Methadone and buprenorphine	2018-2020	2018	2015-2019	Measures to improve continuity after initiation of OAT in hospital (e.g. bridge prescriptions, partnerships with community OAT providers);Multidisciplinary patient review, in which professionals from different backgrounds make decisions or provide recommendations in relation to OAT;Improving specialty-specific care for patients who are dependent on opioids	building_capacity	Multi-disciplinary endocarditis evaluation team (MEET) was established. This team, comprised of addiction medicine, anesthesia, cardiology, cardiac surgery and infectious disease clinicians, as well as case managers, nurses and social workers, was designed to optimize, formalize and standardize care for patients with OUD and infective endocarditis.	Inpatients with infective endocarditis and opioid use disorder	Infective endocarditis	62	Median 33.5 (IQR 25-43)	Patients from 2013-2018, before the intervention was implemented	Treatment with MOUD during admission, QTc values, cardiac arrests due to ventricular fibrillation	cohort study (with control group)	OAT (mainly methadone) increased from 42% to 96%. QTc values and cardiac arrests were similar before and during the intervention.	yes
174	DL	KS	Carroll	Emergency-department initiated buprenorphine: Impact on quality of life.		2023	10.1016/j.dadr.2023.100191	database 2	no	no relevant outcome
175	DL	KS	Johnson	Effect of Didactic Training on Barriers and Biases to Treatment of Opioid Use Disorder: Meeting the Ongoing Needs of Patients with Opioid Use Disorder in the Emergency Department during the COVID-19 Pandemic.		2022	10.3390/healthcare10122393	database 2	yes	include	yes	yes	yes	quantitative non-randomised	cannot tell	yes	yes	no	yes	no		United States	California	Western states	ED	Buprenorphine	2020	2020	2020-2024	Training and education in relation to OAT, including x-waiver training in the United States	ed_ost	Four hours training delivered by an addiction physician for emergency medicine residents. The training included a condensed version of the X-waiver scripted content, with a more in depth focus on practical case-based content on recognition of substance use disorders, treatment modalities, efficacy of OAT, buprenorphine induction in the ED setting, and connection to outpatient care resources in th…	ED residents		49	unknown	ED residents before completing the training	17 questions about knowledge and attitudes in relation to patients with opioid use disorder.	before vs. after	Residents reported improved preparedness to treat OUD, decreased perception of barriers to providing OAT, and increased comfort prescribing naloxone, counseling patients, prescribing buprenorphine, and treating opioid withdrawal. (Note there were not significant differences for other outcomes).	yes
176	DL	KS	Williams	Implementation of a clinical pathway to screen and treat medical inpatients for opioid withdrawal.		2022	10.1177/26334895221096290	database 2	no	duplicate
177	DL	KS	Faude	Variability in opioid use disorder clinical presentations and treatment in the emergency department: A mixed-methods study.		2023	10.1016/j.ajem.2023.01.009	database 2	no	no relevant intervention
178	DL	KS	Zavodnick	Medication Initiation, Patient-directed Discharges, and Hospital Readmissions Before and After Implementing Guidelines for Opioid Withdrawal Management.		2023	10.1097/ADM.0000000000001053	database 2	no	duplicate
179	DL	KS	Muller	Impact of an opioid use disorder consult service on hospitalized trauma patients with opioid use disorder.		2023	10.1097/TA.0000000000003965	database 2	yes	include	yes	yes	yes	quantitative non-randomised	yes	yes	yes	no	yes	no	Likely confounding by indication - the analysis compares patients who had a consult vs. those who did not	United States	Chicago (assumption based on author affiliations and funding)	Midwest states	medical wards	Buprenorphine	2020-2021	2020	2020-2024	Measures to improve continuity after initiation of OAT in hospital (e.g. bridge prescriptions, partnerships with community OAT providers);Multidisciplinary patient review, in which professionals from different backgrounds make decisions or provide recommendations in relation to OAT;Providing advice about OAT to primary medical teams	addiction_consult	An Addiction Consult Service was implemented at a general acute hospital. This evaluation estimates the effect on trauma patients. The service can provide advice to the primary medical team, initiation of MOUD, and bridging scripts of buprenorphine-naloxone.		Trauma patients	113		Traua patients who were not seen by the Addiction Consult Service	Initiation of OAT during admission, discharge with naloxone, plan for OAT continuation at discharge, attendance at follow-up appointments with the trauma team, acute care utilisation, length of hospital stay	cohort study (with control group)	Patients in the consult group were more likely to have started OAT during their admission (odds ratio [OR], 2.09; p < 0.001), be discharged with naloxone (OR, 1.89; p < 0.001), have a plan in place for continued OUD treatment at discharge (OR, 1.43; p < 0.001), and attend scheduled follow-up appointments with the trauma team (OR, 1.76; p = 0.02). Differences in acute care utilization and LOS betw…	yes
180	DL	KS	McCormack	Implementing Programs to Initiate Buprenorphine for Opioid Use Disorder Treatment in High-Need, Low-Resource Emergency Departments: A Nonrandomized Controlled Trial.		2023	10.1016/j.annemergmed.2023.02.013	database 2	no	no relevant intervention
181	DL	KS	D'Onofrio	Implementation Facilitation to Promote Emergency Department-Initiated Buprenorphine for Opioid Use Disorder.		2023	10.1001/jamanetworkopen.2023.5439	database 2	no	no relevant intervention
182	DL	KS	Solomon	Association Between Hospital Adoption of an Emergency Department Treatment Pathway for Opioid Use Disorder and Patient Initiation of Buprenorphine After Discharge.		2023	10.1001/jamahealthforum.2023.0245	database 2	no	no relevant intervention
183	DL	KS	Santos	The impact of an emergency department peer navigator (EDPN) program in improving clinical outcomes and healthcare utilization in an urban setting.		2023	10.1016/j.ajem.2023.02.031	database 2	no	no relevant intervention
184	DL	KS	Chambers	Evaluation of a Statewide Policy to Improve Post-Overdose Care in Emergency Departments and Subsequent Treatment Engagement.		2023	No DOI	database 2	yes	include	yes	yes	yes	quantitative non-randomised	yes	yes	yes	no	yes	no	The outcome rates before and after the policy are compared without adjustment for potential confounders	United States	Rhode Island	Northeast states	ED	Buprenorphine	2017-2021	2017	2015-2019	OAT guidance or protocol	ed_ost	Rhode Island department of Health released a statewide policy for EDs called "Levels of Care for Rhode Island Emergency Departments and Hospitals for Treating Overdose and Opioid Use Disorder". The policy was designed to improve post-overdose care, including (1) take home naloxone, (2) behavioural counselling, (3) referral to treatment, (4) offering buprenorphine.		Opioid overdose	2891	Mean 38.7 (interpolated)	Patients attending EDs for opioid overdose pre-policy (2015-2017)	(1) provision of behavioral counseling during ED visit, (2) buprenorphine during ED visit or prescription at discharge, (3) take-home naloxone at discharge, (4) referral to OUD treatment.	before vs. after	The proportion of patients administered buprenorphine during ED visit or given a prescription at discharge increased from <1% to 3% (p < 0.01). The discussion comments on the low rate after the policy introduction: "this low provision is likely due to a combination of factors, including regulatory barriers to prescribing buprenorphine during the study period (i.e., X-waiver). Other contributing f…	yes
185	DL	KS	Childers	Emergency Department-Initiated Buprenorphine Treatment in a Population with a High Rate of Homelessness: An Observational Study.		2022	10.1016/j.jemermed.2022.12.004	database 2	no	no relevant intervention
186	DL	KS	Trope	A Novel Inpatient Buprenorphine Induction Program for Adolescents With Opioid Use Disorder.		2023	10.1542/hpeds.2022-006864	database 2	no	wrong population
187	DL	KS	Mechling	Emergency Department-Initiated Interventions for Illicit Drug Overdose: An Integrative Review of Best Practices.		2023	10.3928/02793695-20221123-01	database 2	no	no relevant intervention
188	DL	KS	Kerins	Overcoming challenges in acute care hospitalizations for patients with opioid use disorder.		2023	10.1016/j.japh.2022.08.004	database 2	no	duplicate
189	DL	KS	Tassey	OUD MEETS: A novel program to increase initiation of medications for opioid use disorder and improve outcomes for hospitalized patients being discharged to skilled nursing facilities.		2022	10.1016/j.jsat.2022.108895	database 2	no	wrong population
190	DL	KS	Clemency	Implementing a Novel Statewide Network to Support Emergency Department-initiated Buprenorphine Treatment.		2022	10.5811/westjem.2022.3.54680	database 2	no	no relevant outcome
191	DL	KS	Jack	Peer providers and linkage with buprenorphine care after hospitalization: A retrospective cohort study.		2022	10.1080/08897077.2022.2095078	database 2	no	duplicate
192	DL	KS	Melnick	User centered clinical decision support to implement initiation of buprenorphine for opioid use disorder in the emergency department: EMBED pragmatic cluster randomized controlled trial.		2022	10.1136/bmj-2021-069271	database 2	no	duplicate
193	DL	KS	Whiteside	Models for Implementing Emergency Department-Initiated Buprenorphine With Referral for Ongoing Medication Treatment at Emergency Department Discharge in Diverse Academic Centers.		2022	10.1016/j.annemergmed.2022.05.010	database 2	no	duplicate
194	DL	KS	Clifton	Implementation of a comprehensive hospitalist-led initiative to improve care for patients with opioid use disorder.		2022	10.1002/jhm.12837	database 2	no	duplicate
195	DL	KS	D'Onofrio	Emergency Department-Initiated Buprenorphine for Opioid Dependence with Continuation in Primary Care: Outcomes During and After Intervention.		2017	10.1007/s11606-017-3993-2	database 2	no	duplicate
196	DL	KS	Hawk	Implementation Facilitation Improves Clinician Readiness to Provide Emergency Department-Initiated Buprenorphine in Four Urban Academic Centers.		2024	10.1016/j.drugalcdep.2023.110699	database 2	no	wrong study design
197	DL	KS	Gallivan	Challenges Linking Clients to Medication for Opioid Use Disorder (MOUD) From Emergency Department (ED) Settings.		2024	10.1016/j.drugalcdep.2023.110424	database 2	no	wrong study design
198	DL	KS	Gainey	Implementation of a ""Tele-Peer"" Model to Expand Access to Medications for Opioid Use Disorder (MOUD) in a Rural Emergency Department (R-ED) in South Carolina.		2024	10.1016/j.drugalcdep.2023.110173	database 2	no	wrong study design
199	DL	KS	Kehne	Impact of an Addiction Consultation Team on the Initiation of Medication for Opioid Use Disorder and Readmissions for Patients With Substance Use Disorders.		2024	10.1016/j.drugalcdep.2023.110408	database 2	no	wrong study design
200	DL	KS	Johnkutty	Buprenorphine Initiation for Opioid Use Disorder in the Emergency Department: Impact on Patient Outcomes in at a Community Hospital.		2024	No DOI	database 2	no	wrong study design
201	DL	KS	Boulton	START: A Program to Spread Buprenorphine Initiation During Hospitalization in Texas.		2023	No DOI	database 2	no	wrong study design
202	DL	KS	Krumheuer	Impact of a Medication for Opioid Use Disorder Curriculum for Emergency Residents.		2023	10.1097/ADM.0000000000001221	database 2	no	wrong study design
203	DL	KS	Zubritsky	Emergency engagement for opioid use disorder: subjective measures of health and wellness following a warm hand-off in emergency departments.		2023	10.1080/14659891.2023.2275013	database 2	yes	include	yes	yes	yes	quantitative non-randomised	yes	yes	yes	no	yes	no	The study compares self-report wellbeing before and after the intervention and has no control group	United States	Pennsylvania	Northeast states	ED	Buprenorphine	No information	No information	No information	OAT guidance or protocol;Measures to improve continuity after initiation of OAT in hospital (e.g. bridge prescriptions, partnerships with community OAT providers);Peer support for patients who need OAT	ed_ost	The Penn Medicine Emergency Engagement for Opioid Use Disorder (ENGAGE) initiative was launched in 4 EDs. All ED patients were screened for opioid use. Patients were asked about lifetime opioid use and an algorithm on electronic patient records flagged opioid-related diagnoses and events. Relevant patients were referred to 'certified recovery specialists' (peers). The peer support patients throug…	Patients who had a peer engagement		53 (providing baseline and follow-up)	Mean 41.7 (interpolated)	None	Any drug use, overall quality of life	before vs. after	At follow-up, patients reported reduced drug use, increased quality of life, increased depression, and reduced inpatient use. Note, changes in other outcomes were not statistically significant.	yes
204	DL	KS	Lloyd	Quality improvement initiatives to improve utilization of buprenorphine to treat opioid use disorder in the emergency department.		2023	10.1007/s43678-023-00508-z	database 2	no	wrong study design
205	DL	KS	Turner	EMERGENCY DEPARTMENT USAGE PATTERNS FOLLOWING IMPLEMENTATION OF A MEDICATION ASSISTED THERAPY PROGRAM FOR OPIOID USE DISORDER.		2023	10.1177/10815589221142328	database 2	no	wrong study design
206	DL	KS	Infante	Implementation of a Pharmacist-driven Opioid Use Disorder Medication Assisted Recpvery (OUD MAR) Inpatient Consult Service.		2022	10.1002/jac5.1732	database 2	no	wrong study design
207	DL	KS	D'Amico	Which patients receive an addiction consult? A preliminary analysis of the inreach (inpatient readmis-sion post-addiction consult help) study.		2019	10.1016/j.jsat.2019.08.013	database 2	no	no relevant outcome
208	DL	KS	Oreper	A Focused Screening and Clinical Intervention with Streamlined Outpatient Linkage for Hospitalized Patients with Opioid Use Disorder Experiencing Homelessness.		2023	10.1177/11782218231166382	database 2	no	no relevant outcome
209	DL	KS	Tran	The substance use intervention team: A hospital-based intervention and outpatient clinic to improve care for patients with substance use disorders.		2021	10.1093/ajhp/zxaa408	database 2	yes	include	yes	yes	yes	quantitative descriptive	yes	yes	yes	yes	yes	yes	Descriptive case series	United States	Illinois (assumed from author affiliations and funding)	Midwest states	medical wards	Buprenorphine	2018	2018	2015-2019	Measures to improve continuity after initiation of OAT in hospital (e.g. bridge prescriptions, partnerships with community OAT providers);Training and education in relation to OAT, including x-waiver training in the United States;Multidisciplinary patient review, in which professionals from different backgrounds make decisions or provide recommendations in relation to OAT;Electronic workflow that…	addiction_consult	Admitting nurses do a NIDA screen on all patients for risky drug and alcohol use, then social workers use AUDIT and DAST for those with positive NIDA results. Those with high risk of SUDs recieve a consult from the Substance Use Intervention Team (SUIT). This process is prompted by the EHR system. The SUIT may also be consulted by a primary medical team even for patients who initially screened ne…	Inpatients		1400 received a brief intervention	unknown	None	Number screened, number receiving brief intervention, number receving SUIT consultation, number receiving buprenorphine	case series	During the first year of operation (2018), initial screening was performed during 30,992 of 35,541 hospital admissions (87.2%). 19% screen positive, 5% receive a brief intervention, 3% receive SUIT consult, and 1% receive buprenorphine.	yes
210	DL	KS	Thomas	Emergency department interventions for opioid use disorder: A synthesis of emerging models.		2022	10.1016/j.jsat.2022.108837	database 2	no	duplicate
211	DL	VH	Marcovitz	Effect of a Co-Located Bridging Recovery Initiative on Hospital Length of Stay Among Patients With Opioid Use Disorder: The BRIDGE Randomized Clinical Trial.		2024	10.1001/jamanetworkopen.2023.56430	database 2	no	no relevant intervention
212	DL	KS	McGuire	Emergency department-based peer support for opioid use disorder: Emergent functions and forms.		2020	10.1016/j.jsat.2019.06.013	database 2	no	duplicate
213	DL	VH	Eaton	An Integrated Hospital Protocol for Persons With Injection-Related Infections May Increase Medications for Opioid Use Disorder Use but Challenges Remain.		2020	10.1093/infdis/jiaa005	database 2	yes	include	yes	yes	yes	quantitative non-randomised	yes	yes	yes	no	yes	no	Comparion of inpatients who inject drugs and are admitted due to infections and get IV antibiotics, before and after introduction of the intervention was introduced (ie. does not control secular trends)	United States	Alabama	Southern states	medical wards	Methadone and buprenorphine	2016-2018	2016	2015-2019	Measures to improve continuity after initiation of OAT in hospital (e.g. bridge prescriptions, partnerships with community OAT providers);Multidisciplinary patient review, in which professionals from different backgrounds make decisions or provide recommendations in relation to OAT;Providing advice about OAT to primary medical teams;Improving specialty-specific care for patients who are dependent…	addiction_consult	Intravenous Antibiotic and Addiction Team (IVAT) is an interdisciplinary team including Addiction Medicine and Infectious Diseases physicians. IVAT makes joint decisions about the safety of discharge with IV antibiotics. The Addiction Medicine specialists make recommendations about MOUD during the inpatient stay and provides MOUD on discharge.	Inpatients who are admitted due to a bacterial infection and need IV antibiotics	Inpatients with a bacterial infection	135	Median 37 (IQR 30-42)	Inpatients with bacterial infections before the introduction of the intervention	Recommendations for OAT during the hospitalization, prescription of OAT on discharge	before vs. after	The proportion of eligible persons prescribed MOUD increased significantly with IVAT: n = 9 (29%) pre-IVAT and n = 29 (37%) post-IVAT (P = .026).	yes
214	DL	VH	Weinstein	Inpatient addiction consultation and post-discharge 30-day acute care utilization.		2020	10.1016/j.drugalcdep.2020.108081	database 2	no	no relevant intervention
215	DL	VH	Watson	Evaluation of an emergency department-based opioid overdose survivor intervention: Difference-in-difference analysis of electronic health record data to assess key outcomes.		2021	10.1016/j.drugalcdep.2021.108595	database 2	no	no relevant intervention
216	DL	KS	Ehrhard	Addition of a clinical pharmacist practitioner to an inpatient addiction triage team and related medication outcomes		2022	10.9740/mhc.2022.08.219	references 2	no	wrong population
216	DL	KS	Jakubowski	Addiction Consult Service and Inpatient Outcomes Among Patients with OUD		2024	10.1007/s11606-024-08837-0	references 2	yes	include	yes	yes	yes	quantitative non-randomised	yes	yes	yes	yes	yes	yes	Before vs. after study, in which the before group is matched using propensity scores to adjust for potential patient-level confounders	United States	New York	Northeast states	medical wards	Methadone and buprenorphine	2021	2021	2020-2024	Measures to improve continuity after initiation of OAT in hospital (e.g. bridge prescriptions, partnerships with community OAT providers); Peer support for patients who need OAT; Multidisciplinary patient review, in which professionals from different backgrounds make decisions or provide recommendations in relation to OAT;Providing advice about OAT to primary medical teams	addiction_consult	An interprofessional hospital-based consult service that assists with withdrawal management, pharmacological treatment, harm reduction counseling, peer engagement, discharge planning, and linkage to outpatient care. The team includes an addiction medicine physician, an addiction medicine fellow, a peer advocate, and other medical trainees. The ACS counsels patients provides the primary team with …	Hospital patients with a primary or secondary opioid-related diagnosis, and no evidence of current OAT		200	Mean 55.0 (sd 12.72)	Patients with relevant diagnoses before implementation of the ACS	Primary outcome was inpatient MOUD initiation. Secondary outcomes included discharge prescription for buprenorphine and linkage to post-discharge MOUD, patient-directed discharge, 30-day readmission, and 30-day post-discharge ED visit.	cohort study (with control group)	Participants in the ACS group were more likely to have inpatient MOUD initiation (OR 2.57 [CI 1.44�4.61]), as well as increased probability of discharge prescriptions of MOUD and linkage to outpatient MOUD.	yes
